# Supplementary material for: catena-Poly[[(18-crown-6-κ6 O)potassium]-μ-chlorido-[(1H-benzotriazol-1-ol-κN 3)chloridoplatinum(II)]-μ-(benzotriazol-1-olato-κ2 N 3:O)]
Source: Acta Crystallogr Sect E Struct Rep Online. 2010 May 8;66(Pt 6):m631. doi: 10.1107/S1600536810015898 (PMC2979437; doi:10.1107/S1600536810015898)
Supplement: Supplementary file 1 [file e-66-0m631-sup1.cif]

##############################################################################
###                                                                        ###
###        Electronic paper (Acta Crystallographica Section E)             ###
###                                                                        ###
##############################################################################
#                                                                            #
# This CIF contains the data in a paper accepted for publication in Acta     #
# Crystallographica Section E. It conforms to the requirements of Notes      #
# for Authors for Section E, and has been peer reviewed under the auspices   #
# of the IUCr Commission on Journals.                                        #
#                                                                            #
# Full details of the Crystallographic Information File format               #
# are given in the paper "The Crystallographic Information File (CIF):       #
# a New Standard Archive File for Crystallography" by S. R. Hall, F. H.      #
# Allen and I. D. Brown [Acta Cryst. (1991), A47, 655-685].                  #
#                                                                            #
# The current version of the core CIF dictionary is obtainable from          #
# ftp://ftp.iucr.org/pub/cif_core.dic. The current version number is 2.4.    #
#                                                                            #
# Software is freely available for graphical display of the structure(s) in  #
# this CIF.  For information consult the CIF home page http://www.iucr.org/  #
# cif/home.html                                                              #
#                                                                            #
# This file may be used for bona fide research purposes within the           #
# scientific community so long as proper attribution is given to the journal # 
# article from which it was obtained.                                        #
#                                                                            #
##############################################################################
                                             
data_global
_audit_creation_method     'form.cif (version 2.0)'
_journal_data_validation_number     ?
_journal_date_recd_electronic     2010-04-25
_journal_date_accepted     2010-04-29
_journal_name_full     'Acta Crystallographica, Section E'
_journal_year     2010
_journal_volume     66
_journal_issue      6
_journal_page_first     m631
_journal_page_last     m631
_journal_paper_category     QM
_journal_coeditor_code     BT5255
_publ_contact_author_name     'Ravindran Durai Nayagam, B'
_publ_contact_author_address
;
Department of Chemistry
Popes College
Sawyerpuram 628251
Tamilnadu
India
;
_publ_contact_author_email     'b_ravidurai@yahoo.com'
_publ_contact_author_fax     '?'
_publ_contact_author_phone     '+91944329038'
_publ_section_title
;\
<i>catena</i>-Poly[[(18-crown-6-\k^6^<i>O</i>)potassium]-\m-chlorido-\
[(1<i>H</i>-benzotriazol-1-ol-\k<i>N</i>^3^)chloridoplatinum(II)]-\m-\
(benzotriazol-1-olato-\k^2^<i>N</i>^3^:<i>O</i>)]
;
loop_
    _publ_author_name
    _publ_author_address
    'Ravindran Durai Nayagam, B.'
;
Department of Chemistry
Popes College
Sawyerpuram 628 251
India
;
    'Samuel Robinson Jebas'
;
Department of Physics
Sethupathy Government Arts College
Ramanathapuram 623 502
Tamilnadu
India
;
    'Shakina, J.'
;
Department of Chemistry
Sarah Tucker College
Tirunelveli 627 007
Tamilnadu
India
;
    'Murugesan, R.'
;
Department of Chemistry
T.D.M.N.S. College
T. Kallikulam
Tamilnadu
India
;
    'Dieter Schollmeyer'
;
Institut f\"ur Organische Chemie
Universit\"at Mainz
Duesbergweg 10-14
55099 Mainz
Germany
;
data_I
_audit_creation_method     SHELXL-97
_chemical_name_systematic
;
<i>catena</i>-Poly[[(18-crown-6-\k^6^<i>O</i>)potassium]-\m-chlorido-
[(1<i>H</i>-benzotriazol-1-ol-\k<i>N</i>^3^)chloridoplatinum(II)]-
\m-(benzotriazol-1-olato-\k^2^<i>N</i>^3^:<i>O</i>)]
;
_chemical_name_common
;
;
_chemical_formula_moiety     'C24 H33 Cl2 K N6 O8 Pt'
_chemical_formula_sum     'C24 H33 Cl2 K N6 O8 Pt'
_chemical_formula_iupac     '[K Pt (C6 H4 N3 O) Cl2 (C6 H5 N3 O) (C12 H24 O6)]'
_chemical_formula_weight     838.65
_chemical_melting_point     ?
_symmetry_cell_setting     monoclinic
_symmetry_space_group_name_H-M     'P 21/c'
_symmetry_space_group_name_Hall     '-P 2ybc'
loop_
    _symmetry_equiv_pos_as_xyz
    'x, y, z'
    '-x, y+1/2, -z+1/2'
    '-x, -y, -z'
    'x, -y-1/2, z-1/2'
_cell_length_a     14.2727(13)
_cell_length_b     10.9821(10)
_cell_length_c     20.0716(18)
_cell_angle_alpha     90.00
_cell_angle_beta     99.249(3)
_cell_angle_gamma     90.00
_cell_volume     3105.2(5)
_cell_formula_units_Z     4
_cell_measurement_reflns_used     8964
_cell_measurement_theta_min     2.3
_cell_measurement_theta_max     26.9
_cell_measurement_temperature     173(2)
_exptl_crystal_description     block
_exptl_crystal_colour     'light yellow'
_exptl_crystal_size_max     0.17
_exptl_crystal_size_mid     0.10
_exptl_crystal_size_min     0.08
_exptl_crystal_density_diffrn     1.794
_exptl_crystal_density_meas     ?
_exptl_crystal_density_method     'not measured'
_exptl_crystal_F_000     1656
_exptl_absorpt_coefficient_mu     4.880
_exptl_absorpt_correction_type     multi-scan
_exptl_absorpt_process_details     '(TWINABS; Sheldrick, 1999)'
_exptl_absorpt_correction_T_min     0.494
_exptl_absorpt_correction_T_max     0.746
_exptl_special_details
;
;
_diffrn_ambient_temperature     173(2)
_diffrn_radiation_type     MoK\a
_diffrn_radiation_wavelength     0.71069
_diffrn_radiation_monochromator     graphite
_diffrn_measurement_device_type     'Bruker SMART CCD'
_diffrn_measurement_device     '\k-geometry diffractometer'
_diffrn_measurement_method     'CCD scan'
_diffrn_detector_area_resol_mean     ?
_diffrn_reflns_number     10775
_diffrn_reflns_av_R_equivalents     0.0000
_diffrn_reflns_av_sigmaI/netI     0.0805
_diffrn_reflns_theta_min     1.45
_diffrn_reflns_theta_max     28.04
_diffrn_reflns_theta_full     28.04
_diffrn_measured_fraction_theta_max     0.982
_diffrn_measured_fraction_theta_full     0.982
_diffrn_reflns_limit_h_min     -18
_diffrn_reflns_limit_h_max     18
_diffrn_reflns_limit_k_min     0
_diffrn_reflns_limit_k_max     14
_diffrn_reflns_limit_l_min     0
_diffrn_reflns_limit_l_max     26
_diffrn_standards_number     ?
_diffrn_standards_interval_count     ?
_diffrn_standards_interval_time     ?
_diffrn_standards_decay_%     ?
_refine_special_details
;
Refinement of <i>F</i>^2^ against ALL reflections. The weighted <i>R</i>-factor
wR and goodness of fit <i>S</i> are based on <i>F</i>^2^, conventional
<i>R</i>-factors <i>R</i> are based on <i>F</i>, with <i>F</i> set to zero for
negative <i>F</i>^2^. The threshold expression of h <i>F</i>^2^ >
\s(<i>F</i>^2^) is used only for calculating <i>R</i>-factors(gt) etc. and is
not relevant to the choice of reflections for refinement. <i>R</i>-factors
based on <i>F</i>^2^ are statistically about twice as large as those based on
<i>F</i>, and <i>R</i>- factors based on ALL data will be even larger. Crystal
was split into 4 fragments and refined using HKLF 5/BASF method'
;
_reflns_number_total     10775
_reflns_number_gt     9006
_reflns_threshold_expression     I>2\s(I)
_refine_ls_structure_factor_coef     Fsqd
_refine_ls_matrix_type     full
_refine_ls_R_factor_all     0.0825
_refine_ls_R_factor_gt     0.0633
_refine_ls_wR_factor_ref     0.1781
_refine_ls_wR_factor_obs     0.1663
_refine_ls_goodness_of_fit_ref     1.073
_refine_ls_restrained_S_all     1.073
_refine_ls_number_reflns     10775
_refine_ls_number_parameters     382
_refine_ls_number_restraints     0
_refine_ls_hydrogen_treatment     constr
_refine_ls_weighting_scheme     calc
_refine_ls_weighting_details
        'calc w=1/[\s^2^(Fo^2^)+(0.0972P)^2^+18.2058P] where P=(Fo^2^+2Fc^2^)/3'
_atom_sites_solution_hydrogens     geom
_atom_sites_solution_primary     direct
_atom_sites_solution_secondary     difmap
_refine_ls_shift/su_max     0.001
_refine_ls_shift/su_mean     0.000
_refine_diff_density_max     1.772
_refine_diff_density_min     -1.784
_refine_ls_extinction_method     none
_refine_ls_extinction_coef     ?
loop_
    _atom_type_symbol
    _atom_type_description
    _atom_type_scat_dispersion_real
    _atom_type_scat_dispersion_imag
    _atom_type_scat_source
    'C' 'C' 0.0033 0.0016
                         'International Tables Vol C Tables 4.2.6.8 and 6.1.1.4'
    'H' 'H' 0.0000 0.0000
                         'International Tables Vol C Tables 4.2.6.8 and 6.1.1.4'
    'Cl' 'Cl' 0.1484 0.1585
                         'International Tables Vol C Tables 4.2.6.8 and 6.1.1.4'
    'N' 'N' 0.0061 0.0033
                         'International Tables Vol C Tables 4.2.6.8 and 6.1.1.4'
    'O' 'O' 0.0106 0.0060
                         'International Tables Vol C Tables 4.2.6.8 and 6.1.1.4'
    'Pt' 'Pt' -1.7033 8.3905
                         'International Tables Vol C Tables 4.2.6.8 and 6.1.1.4'
    'K' 'K' 0.2009 0.2494
                         'International Tables Vol C Tables 4.2.6.8 and 6.1.1.4'
_computing_data_collection     'APEX2 (Bruker, 2008)'
_computing_cell_refinement     'SAINT-Plus (Bruker, 2008)'
_computing_data_reduction     'SAINT-Plus (Bruker, 2008)'
_computing_structure_solution     'SHELXS97 (Sheldrick, 2008)'
_computing_structure_refinement     'SHELXL97 (Sheldrick, 2008)'
_computing_molecular_graphics     'SHELXTL (Sheldrick, 2008)'
_computing_publication_material
;
SHELXTL (Sheldrick, 2008) and PLATON (Spek, 2009)
;
loop_
    _atom_site_type_symbol
    _atom_site_label
    _atom_site_fract_x
    _atom_site_fract_y
    _atom_site_fract_z
    _atom_site_U_iso_or_equiv
    _atom_site_adp_type
    _atom_site_calc_flag
    _atom_site_refinement_flags
    _atom_site_occupancy
    _atom_site_disorder_assembly
    _atom_site_disorder_group
    Pt Pt1 0.26231(3) 0.37872(3) 0.527664(17) 0.02221(11) Uani d . 1 . .
    Cl Cl1 0.2212(2) 0.2066(3) 0.58061(15) 0.0375(7) Uani d . 1 . .
    Cl Cl2 0.3097(2) 0.5510(2) 0.47650(14) 0.0352(6) Uani d . 1 . .
    N N1 0.2340(6) 0.4823(8) 0.6036(4) 0.0229(17) Uani d . 1 . .
    C C2 0.1620(8) 0.5710(9) 0.5966(5) 0.025(2) Uani d . 1 . .
    C C3 0.0955(8) 0.6111(11) 0.5421(5) 0.033(2) Uani d . 1 . .
    H H3 0.0940 0.5768 0.4985 0.040 Uiso calc R 1 . .
    C C4 0.0340(8) 0.6989(12) 0.5523(7) 0.042(3) Uani d . 1 . .
    H H4 -0.0100 0.7293 0.5156 0.051 Uiso calc R 1 . .
    C C5 0.0348(10) 0.7488(11) 0.6216(7) 0.039(3) Uani d . 1 . .
    H H5 -0.0113 0.8079 0.6284 0.047 Uiso calc R 1 . .
    C C6 0.0992(9) 0.7126(10) 0.6750(6) 0.033(2) Uani d . 1 . .
    H H6 0.1018 0.7468 0.7188 0.039 Uiso calc R 1 . .
    C C7 0.1626(8) 0.6199(10) 0.6609(5) 0.026(2) Uani d . 1 . .
    N N8 0.2308(7) 0.5555(8) 0.7023(4) 0.0261(18) Uani d . 1 . .
    N N9 0.2737(7) 0.4742(8) 0.6659(4) 0.0281(19) Uani d . 1 . .
    O O10 0.2552(6) 0.5648(7) 0.7691(4) 0.0341(18) Uani d . 1 . .
    N N11 0.2852(7) 0.2812(8) 0.4469(4) 0.0256(19) Uani d . 1 . .
    C C12 0.3658(7) 0.2703(9) 0.4180(5) 0.022(2) Uani d . 1 . .
    C C13 0.4600(9) 0.3121(10) 0.4392(5) 0.029(2) Uani d . 1 . .
    H H13 0.4781 0.3549 0.4804 0.035 Uiso calc R 1 . .
    C C14 0.5228(9) 0.2866(11) 0.3965(6) 0.034(3) Uani d . 1 . .
    H H14 0.5870 0.3119 0.4081 0.040 Uiso calc R 1 . .
    C C15 0.4941(9) 0.2230(12) 0.3349(6) 0.038(3) Uani d . 1 . .
    H H15 0.5403 0.2078 0.3067 0.045 Uiso calc R 1 . .
    C C16 0.4049(9) 0.1832(10) 0.3144(6) 0.030(2) Uani d . 1 . .
    H H16 0.3864 0.1416 0.2728 0.036 Uiso calc R 1 . .
    C C17 0.3423(8) 0.2076(9) 0.3586(5) 0.028(2) Uani d . 1 . .
    N N18 0.2459(7) 0.1814(9) 0.3558(4) 0.031(2) Uani d . 1 . .
    N N19 0.2129(6) 0.2248(8) 0.4094(4) 0.0274(19) Uani d . 1 . .
    O O20 0.1871(6) 0.1243(9) 0.3072(4) 0.0410(19) Uani d . 1 . .
    H H20 0.2188 0.0847 0.2828 0.062 Uiso calc R 1 . .
    O O21 0.4161(7) 0.6331(9) 0.3022(5) 0.047(2) Uani d . 1 . .
    C C22 0.4979(11) 0.6571(17) 0.3516(7) 0.056(4) Uani d . 1 . .
    H H22A 0.4980 0.6022 0.3907 0.067 Uiso calc R 1 . .
    H H22B 0.5561 0.6407 0.3320 0.067 Uiso calc R 1 . .
    C C23 0.4981(11) 0.7788(17) 0.3731(9) 0.060(5) Uani d . 1 . .
    H H23A 0.5588 0.7971 0.4028 0.073 Uiso calc R 1 . .
    H H23B 0.4923 0.8336 0.3335 0.073 Uiso calc R 1 . .
    O O24 0.4228(7) 0.7993(8) 0.4081(5) 0.041(2) Uani d . 1 . .
    C C25 0.4190(14) 0.9189(16) 0.4377(13) 0.084(7) Uani d . 1 . .
    H H25A 0.4796 0.9350 0.4680 0.100 Uiso calc R 1 . .
    H H25B 0.4119 0.9808 0.4014 0.100 Uiso calc R 1 . .
    C C26 0.3432(19) 0.9305(19) 0.4746(11) 0.093(7) Uani d . 1 . .
    H H26A 0.3465 1.0111 0.4969 0.111 Uiso calc R 1 . .
    H H26B 0.3490 0.8672 0.5101 0.111 Uiso calc R 1 . .
    O O27 0.2539(9) 0.9180(9) 0.4314(5) 0.058(3) Uani d . 1 . .
    C C28 0.1692(19) 0.9269(17) 0.4658(11) 0.085(7) Uani d . 1 . .
    H H28A 0.1752 0.8691 0.5041 0.103 Uiso calc R 1 . .
    H H28B 0.1639 1.0103 0.4835 0.103 Uiso calc R 1 . .
    C C29 0.084(2) 0.897(2) 0.4162(15) 0.108(10) Uani d . 1 . .
    H H29A 0.0261 0.9117 0.4364 0.129 Uiso calc R 1 . .
    H H29B 0.0813 0.9504 0.3760 0.129 Uiso calc R 1 . .
    O O30 0.0883(8) 0.7821(13) 0.3984(6) 0.072(4) Uani d . 1 . .
    C C31 0.0019(12) 0.740(3) 0.3545(10) 0.090(8) Uani d . 1 . .
    H H31A -0.0530 0.7486 0.3787 0.108 Uiso calc R 1 . .
    H H31B -0.0100 0.7918 0.3137 0.108 Uiso calc R 1 . .
    C C32 0.0092(14) 0.613(3) 0.3341(10) 0.092(8) Uani d . 1 . .
    H H32A 0.0174 0.5602 0.3746 0.111 Uiso calc R 1 . .
    H H32B -0.0504 0.5886 0.3048 0.111 Uiso calc R 1 . .
    O O33 0.0817(8) 0.5961(12) 0.3011(6) 0.072(4) Uani d . 1 . .
    C C34 0.0933(18) 0.468(2) 0.2871(12) 0.096(8) Uani d . 1 . .
    H H34A 0.0316 0.4331 0.2665 0.115 Uiso calc R 1 . .
    H H34B 0.1158 0.4242 0.3297 0.115 Uiso calc R 1 . .
    C C35 0.1637(17) 0.4551(19) 0.2400(11) 0.092(7) Uani d . 1 . .
    H H35A 0.1704 0.3682 0.2285 0.110 Uiso calc R 1 . .
    H H35B 0.1420 0.5006 0.1978 0.110 Uiso calc R 1 . .
    O O36 0.2516(10) 0.5015(11) 0.2723(6) 0.074(4) Uani d . 1 . .
    C C37 0.3247(16) 0.4920(14) 0.2324(8) 0.072(6) Uani d . 1 . .
    H H37A 0.3163 0.5539 0.1960 0.086 Uiso calc R 1 . .
    H H37B 0.3247 0.4102 0.2117 0.086 Uiso calc R 1 . .
    C C38 0.4148(16) 0.5133(16) 0.2799(8) 0.069(5) Uani d . 1 . .
    H H38A 0.4188 0.4571 0.3189 0.083 Uiso calc R 1 . .
    H H38B 0.4699 0.4980 0.2568 0.083 Uiso calc R 1 . .
    K K1 0.25264(18) 0.7160(2) 0.34906(12) 0.0318(5) Uani d . 1 . .
loop_
    _atom_site_aniso_label
    _atom_site_aniso_U_11
    _atom_site_aniso_U_22
    _atom_site_aniso_U_33
    _atom_site_aniso_U_12
    _atom_site_aniso_U_13
    _atom_site_aniso_U_23
    Pt1 0.02707(18) 0.02415(16) 0.01630(15) 0.0034(2) 0.00617(14) -0.00098(16)
    Cl1 0.0513(18) 0.0285(13) 0.0382(15) 0.0003(12) 0.0242(14) 0.0044(12)
    Cl2 0.0531(17) 0.0260(12) 0.0287(13) -0.0019(12) 0.0135(12) 0.0038(11)
    N1 0.026(4) 0.025(4) 0.018(4) 0.005(3) 0.004(3) 0.004(3)
    C2 0.027(5) 0.028(5) 0.023(5) 0.002(4) 0.007(4) 0.000(4)
    C3 0.043(6) 0.035(6) 0.022(5) 0.014(5) 0.005(4) 0.000(5)
    C4 0.018(5) 0.051(8) 0.055(8) 0.014(5) -0.003(5) 0.009(6)
    C5 0.045(7) 0.033(6) 0.041(7) 0.015(5) 0.016(6) -0.005(5)
    C6 0.037(6) 0.026(5) 0.037(6) -0.001(5) 0.013(5) 0.000(5)
    C7 0.036(6) 0.025(4) 0.019(4) -0.002(5) 0.005(4) -0.001(4)
    N8 0.036(5) 0.030(5) 0.013(4) 0.004(4) 0.005(3) -0.002(3)
    N9 0.037(5) 0.024(4) 0.023(4) 0.007(4) 0.004(4) 0.007(3)
    O10 0.049(5) 0.031(4) 0.021(4) 0.008(4) 0.002(3) -0.002(3)
    N11 0.035(5) 0.029(4) 0.013(4) 0.006(4) 0.004(3) -0.003(3)
    C12 0.030(5) 0.019(4) 0.020(4) 0.003(4) 0.011(4) 0.001(4)
    C13 0.037(6) 0.031(5) 0.018(5) -0.002(5) 0.002(5) -0.002(4)
    C14 0.031(6) 0.037(6) 0.034(6) 0.009(5) 0.007(5) -0.001(5)
    C15 0.041(7) 0.048(7) 0.027(6) 0.001(6) 0.016(5) -0.006(5)
    C16 0.039(6) 0.031(5) 0.023(5) 0.006(5) 0.013(5) 0.003(4)
    C17 0.029(6) 0.023(5) 0.033(5) 0.001(4) 0.013(5) 0.001(4)
    N18 0.040(6) 0.036(5) 0.016(4) 0.003(4) 0.001(4) -0.013(4)
    N19 0.028(5) 0.035(5) 0.020(4) -0.002(4) 0.002(3) -0.009(4)
    O20 0.043(5) 0.049(5) 0.028(4) 0.010(5) -0.003(3) -0.011(4)
    O21 0.057(6) 0.047(5) 0.038(4) 0.003(5) 0.010(4) 0.009(4)
    C22 0.051(8) 0.094(13) 0.028(6) 0.019(8) 0.023(6) 0.009(7)
    C23 0.033(7) 0.081(12) 0.066(10) -0.005(8) 0.004(7) 0.035(9)
    O24 0.045(5) 0.033(4) 0.040(5) -0.004(4) -0.014(4) 0.006(4)
    C25 0.067(12) 0.041(8) 0.127(19) -0.007(8) -0.032(12) -0.025(10)
    C26 0.13(2) 0.058(11) 0.084(14) 0.005(13) -0.008(15) -0.035(10)
    O27 0.094(9) 0.038(5) 0.047(6) 0.015(5) 0.025(6) -0.002(4)
    C28 0.14(2) 0.049(9) 0.084(14) -0.011(11) 0.081(15) -0.017(9)
    C29 0.13(2) 0.090(17) 0.13(2) 0.052(16) 0.086(19) 0.021(16)
    O30 0.052(7) 0.093(9) 0.079(8) 0.027(6) 0.032(6) 0.037(7)
    C31 0.031(9) 0.19(3) 0.051(10) 0.021(12) 0.012(7) 0.019(14)
    C32 0.054(11) 0.16(3) 0.055(11) -0.038(15) 0.001(8) 0.004(14)
    O33 0.045(6) 0.095(10) 0.075(8) -0.024(6) 0.001(5) 0.035(7)
    C34 0.111(18) 0.077(14) 0.096(16) -0.060(13) 0.008(14) 0.005(12)
    C35 0.125(19) 0.064(12) 0.091(15) -0.052(13) 0.031(14) -0.018(11)
    O36 0.098(10) 0.071(8) 0.060(7) -0.047(7) 0.027(7) -0.031(6)
    C37 0.137(19) 0.041(8) 0.039(8) -0.007(10) 0.021(10) -0.013(6)
    C38 0.106(15) 0.058(10) 0.045(9) 0.026(10) 0.016(9) 0.007(7)
    K1 0.0270(12) 0.0395(13) 0.0281(11) -0.0044(10) 0.0020(9) -0.0003(10)
_geom_special_details
;
All esds (except the esd in the dihedral angle between two l.s. planes) are
estimated using the full covariance matrix. The cell esds are taken into
account individually in the estimation of esds in distances, angles and
torsion angles; correlations between esds in cell parameters are only used
when they are defined by crystal symmetry. An approximate (isotropic)
treatment of cell esds is used for estimating esds involving l.s. planes.
;
loop_
    _geom_bond_atom_site_label_1
    _geom_bond_atom_site_label_2
    _geom_bond_site_symmetry_2
    _geom_bond_distance
    _geom_bond_publ_flag
    Pt1 N1 . 1.996(8) ?
    Pt1 N11 . 2.013(8) ?
    Pt1 Cl1 . 2.290(3) ?
    Pt1 Cl2 . 2.306(3) ?
    Cl2 K1 . 3.133(4) ?
    N1 N9 . 1.290(12) ?
    N1 C2 . 1.407(13) ?
    C2 C7 . 1.396(13) ?
    C2 C3 . 1.399(15) ?
    C3 C4 . 1.341(16) ?
    C3 H3 . 0.9500 ?
    C4 C5 . 1.492(19) ?
    C4 H4 . 0.9500 ?
    C5 C6 . 1.355(18) ?
    C5 H5 . 0.9500 ?
    C6 C7 . 1.421(15) ?
    C6 H6 . 0.9500 ?
    C7 N8 . 1.371(14) ?
    N8 O10 . 1.334(11) ?
    N8 N9 . 1.360(12) ?
    O10 K1 4_576 2.897(8) ?
    N11 N19 . 1.329(13) ?
    N11 C12 . 1.374(13) ?
    C12 C17 . 1.371(14) ?
    C12 C13 . 1.420(16) ?
    C13 C14 . 1.366(16) ?
    C13 H13 . 0.9500 ?
    C14 C15 . 1.422(17) ?
    C14 H14 . 0.9500 ?
    C15 C16 . 1.346(18) ?
    C15 H15 . 0.9500 ?
    C16 C17 . 1.382(14) ?
    C16 H16 . 0.9500 ?
    C17 N18 . 1.398(15) ?
    N18 N19 . 1.331(12) ?
    N18 O20 . 1.336(12) ?
    O20 H20 . 0.8400 ?
    O21 C38 . 1.39(2) ?
    O21 C22 . 1.430(18) ?
    O21 K1 . 2.804(10) ?
    C22 C23 . 1.41(2) ?
    C22 H22A . 0.9900 ?
    C22 H22B . 0.9900 ?
    C23 O24 . 1.393(19) ?
    C23 K1 . 3.527(15) ?
    C23 H23A . 0.9900 ?
    C23 H23B . 0.9900 ?
    O24 C25 . 1.446(19) ?
    O24 K1 . 2.687(9) ?
    C25 C26 . 1.41(3) ?
    C25 K1 . 3.523(16) ?
    C25 H25A . 0.9900 ?
    C25 H25B . 0.9900 ?
    C26 O27 . 1.43(3) ?
    C26 K1 . 3.538(19) ?
    C26 H26A . 0.9900 ?
    C26 H26B . 0.9900 ?
    O27 C28 . 1.49(2) ?
    O27 K1 . 2.764(10) ?
    C28 C29 . 1.48(4) ?
    C28 H28A . 0.9900 ?
    C28 H28B . 0.9900 ?
    C29 O30 . 1.32(3) ?
    C29 H29A . 0.9900 ?
    C29 H29B . 0.9900 ?
    O30 C31 . 1.47(2) ?
    O30 K1 . 2.785(11) ?
    C31 C32 . 1.46(3) ?
    C31 H31A . 0.9900 ?
    C31 H31B . 0.9900 ?
    C32 O33 . 1.33(2) ?
    C32 H32A . 0.9900 ?
    C32 H32B . 0.9900 ?
    O33 C34 . 1.44(3) ?
    O33 K1 . 2.804(11) ?
    C34 C35 . 1.49(3) ?
    C34 H34A . 0.9900 ?
    C34 H34B . 0.9900 ?
    C35 O36 . 1.41(2) ?
    C35 H35A . 0.9900 ?
    C35 H35B . 0.9900 ?
    O36 C37 . 1.42(2) ?
    O36 K1 . 2.814(11) ?
    C37 C38 . 1.49(3) ?
    C37 H37A . 0.9900 ?
    C37 H37B . 0.9900 ?
    C38 H38A . 0.9900 ?
    C38 H38B . 0.9900 ?
    K1 O10 4_575 2.897(8) ?
loop_
    _geom_angle_atom_site_label_1
    _geom_angle_atom_site_label_2
    _geom_angle_atom_site_label_3
    _geom_angle_site_symmetry_1
    _geom_angle_site_symmetry_3
    _geom_angle
    _geom_angle_publ_flag
    N1 Pt1 N11 . . 176.3(3) ?
    N1 Pt1 Cl1 . . 91.0(3) ?
    N11 Pt1 Cl1 . . 91.2(3) ?
    N1 Pt1 Cl2 . . 89.0(3) ?
    N11 Pt1 Cl2 . . 88.9(3) ?
    Cl1 Pt1 Cl2 . . 177.77(12) ?
    Pt1 Cl2 K1 . . 141.43(13) ?
    N9 N1 C2 . . 110.2(8) ?
    N9 N1 Pt1 . . 126.1(7) ?
    C2 N1 Pt1 . . 123.6(7) ?
    C7 C2 C3 . . 120.3(10) ?
    C7 C2 N1 . . 106.1(9) ?
    C3 C2 N1 . . 133.5(9) ?
    C4 C3 C2 . . 118.9(11) ?
    C4 C3 H3 . . 120.5 ?
    C2 C3 H3 . . 120.5 ?
    C3 C4 C5 . . 120.0(11) ?
    C3 C4 H4 . . 120.0 ?
    C5 C4 H4 . . 120.0 ?
    C6 C5 C4 . . 122.2(11) ?
    C6 C5 H5 . . 118.9 ?
    C4 C5 H5 . . 118.9 ?
    C5 C6 C7 . . 115.1(11) ?
    C5 C6 H6 . . 122.4 ?
    C7 C6 H6 . . 122.4 ?
    N8 C7 C2 . . 105.1(9) ?
    N8 C7 C6 . . 131.4(9) ?
    C2 C7 C6 . . 123.4(10) ?
    O10 N8 N9 . . 121.5(9) ?
    O10 N8 C7 . . 128.0(9) ?
    N9 N8 C7 . . 110.5(8) ?
    N1 N9 N8 . . 108.0(8) ?
    N8 O10 K1 . 4_576 126.6(6) ?
    N19 N11 C12 . . 110.3(8) ?
    N19 N11 Pt1 . . 119.5(7) ?
    C12 N11 Pt1 . . 129.9(7) ?
    C17 C12 N11 . . 107.9(9) ?
    C17 C12 C13 . . 120.7(9) ?
    N11 C12 C13 . . 131.4(9) ?
    C14 C13 C12 . . 115.5(10) ?
    C14 C13 H13 . . 122.3 ?
    C12 C13 H13 . . 122.3 ?
    C13 C14 C15 . . 121.4(12) ?
    C13 C14 H14 . . 119.3 ?
    C15 C14 H14 . . 119.3 ?
    C16 C15 C14 . . 123.5(11) ?
    C16 C15 H15 . . 118.3 ?
    C14 C15 H15 . . 118.3 ?
    C15 C16 C17 . . 114.6(11) ?
    C15 C16 H16 . . 122.7 ?
    C17 C16 H16 . . 122.7 ?
    C12 C17 C16 . . 124.3(11) ?
    C12 C17 N18 . . 103.8(9) ?
    C16 C17 N18 . . 131.9(11) ?
    N19 N18 O20 . . 119.6(9) ?
    N19 N18 C17 . . 111.6(9) ?
    O20 N18 C17 . . 128.7(9) ?
    N11 N19 N18 . . 106.3(8) ?
    N18 O20 H20 . . 109.5 ?
    C38 O21 C22 . . 111.3(13) ?
    C38 O21 K1 . . 116.5(11) ?
    C22 O21 K1 . . 109.8(7) ?
    C23 C22 O21 . . 110.4(13) ?
    C23 C22 H22A . . 109.6 ?
    O21 C22 H22A . . 109.6 ?
    C23 C22 H22B . . 109.6 ?
    O21 C22 H22B . . 109.6 ?
    H22A C22 H22B . . 108.1 ?
    O24 C23 C22 . . 110.2(13) ?
    C22 C23 K1 . . 79.6(9) ?
    O24 C23 H23A . . 109.6 ?
    C22 C23 H23A . . 109.6 ?
    K1 C23 H23A . . 151.2 ?
    O24 C23 H23B . . 109.6 ?
    C22 C23 H23B . . 109.6 ?
    K1 C23 H23B . . 93.2 ?
    H23A C23 H23B . . 108.1 ?
    C23 O24 C25 . . 115.9(14) ?
    C23 O24 K1 . . 116.0(9) ?
    C25 O24 K1 . . 113.5(10) ?
    C26 C25 O24 . . 112.3(16) ?
    C26 C25 K1 . . 79.1(11) ?
    C26 C25 H25A . . 109.1 ?
    O24 C25 H25A . . 109.1 ?
    K1 C25 H25A . . 151.0 ?
    C26 C25 H25B . . 109.1 ?
    O24 C25 H25B . . 109.1 ?
    K1 C25 H25B . . 94.7 ?
    H25A C25 H25B . . 107.9 ?
    C25 C26 O27 . . 111.0(17) ?
    C25 C26 K1 . . 77.9(10) ?
    O27 C26 K1 . . 46.8(7) ?
    C25 C26 H26A . . 109.4 ?
    O27 C26 H26A . . 109.4 ?
    K1 C26 H26A . . 154.5 ?
    C25 C26 H26B . . 109.4 ?
    O27 C26 H26B . . 109.4 ?
    K1 C26 H26B . . 91.4 ?
    H26A C26 H26B . . 108.0 ?
    C26 O27 C28 . . 115.1(16) ?
    C26 O27 K1 . . 111.1(9) ?
    C28 O27 K1 . . 113.7(10) ?
    C29 C28 O27 . . 108.3(15) ?
    C29 C28 H28A . . 110.0 ?
    O27 C28 H28A . . 110.0 ?
    C29 C28 H28B . . 110.0 ?
    O27 C28 H28B . . 110.0 ?
    H28A C28 H28B . . 108.4 ?
    O30 C29 C28 . . 109(2) ?
    O30 C29 H29A . . 109.9 ?
    C28 C29 H29A . . 109.9 ?
    O30 C29 H29B . . 109.9 ?
    C28 C29 H29B . . 109.9 ?
    H29A C29 H29B . . 108.3 ?
    C29 O30 C31 . . 113(2) ?
    C29 O30 K1 . . 115.1(13) ?
    C31 O30 K1 . . 112.2(10) ?
    C32 C31 O30 . . 112.2(16) ?
    C32 C31 H31A . . 109.2 ?
    O30 C31 H31A . . 109.2 ?
    C32 C31 H31B . . 109.2 ?
    O30 C31 H31B . . 109.2 ?
    H31A C31 H31B . . 107.9 ?
    O33 C32 C31 . . 111.7(18) ?
    O33 C32 H32A . . 109.3 ?
    C31 C32 H32A . . 109.3 ?
    O33 C32 H32B . . 109.3 ?
    C31 C32 H32B . . 109.3 ?
    H32A C32 H32B . . 108.0 ?
    C32 O33 C34 . . 110.8(17) ?
    C32 O33 K1 . . 117.9(13) ?
    C34 O33 K1 . . 113.7(12) ?
    O33 C34 C35 . . 109.2(15) ?
    O33 C34 H34A . . 109.9 ?
    C35 C34 H34A . . 109.9 ?
    O33 C34 H34B . . 109.9 ?
    C35 C34 H34B . . 109.9 ?
    H34A C34 H34B . . 108.3 ?
    O36 C35 C34 . . 108.2(17) ?
    O36 C35 H35A . . 110.1 ?
    C34 C35 H35A . . 110.1 ?
    O36 C35 H35B . . 110.1 ?
    C34 C35 H35B . . 110.1 ?
    H35A C35 H35B . . 108.4 ?
    C35 O36 C37 . . 113.3(13) ?
    C35 O36 K1 . . 118.7(12) ?
    C37 O36 K1 . . 115.5(9) ?
    O36 C37 C38 . . 105.3(12) ?
    O36 C37 H37A . . 110.7 ?
    C38 C37 H37A . . 110.7 ?
    O36 C37 H37B . . 110.7 ?
    C38 C37 H37B . . 110.7 ?
    H37A C37 H37B . . 108.8 ?
    O21 C38 C37 . . 108.6(14) ?
    O21 C38 H38A . . 110.0 ?
    C37 C38 H38A . . 110.0 ?
    O21 C38 H38B . . 110.0 ?
    C37 C38 H38B . . 110.0 ?
    H38A C38 H38B . . 108.3 ?
    O24 K1 O27 . . 62.9(3) ?
    O24 K1 O30 . . 120.5(4) ?
    O27 K1 O30 . . 60.2(4) ?
    O24 K1 O33 . . 170.7(3) ?
    O27 K1 O33 . . 120.3(4) ?
    O30 K1 O33 . . 60.5(4) ?
    O24 K1 O21 . . 61.1(3) ?
    O27 K1 O21 . . 122.3(4) ?
    O30 K1 O21 . . 176.1(4) ?
    O33 K1 O21 . . 117.2(4) ?
    O24 K1 O36 . . 116.9(4) ?
    O27 K1 O36 . . 176.5(4) ?
    O30 K1 O36 . . 118.8(4) ?
    O33 K1 O36 . . 59.4(4) ?
    O21 K1 O36 . . 58.4(3) ?
    O24 K1 O10 . 4_575 82.6(3) ?
    O27 K1 O10 . 4_575 70.4(3) ?
    O30 K1 O10 . 4_575 93.8(3) ?
    O33 K1 O10 . 4_575 106.7(3) ?
    O21 K1 O10 . 4_575 89.9(3) ?
    O36 K1 O10 . 4_575 113.1(3) ?
    O24 K1 Cl2 . . 74.9(2) ?
    O27 K1 Cl2 . . 90.0(2) ?
    O30 K1 Cl2 . . 89.1(2) ?
    O33 K1 Cl2 . . 96.1(2) ?
    O21 K1 Cl2 . . 88.0(2) ?
    O36 K1 Cl2 . . 86.6(3) ?
    O10 K1 Cl2 4_575 . 155.23(19) ?
    O24 K1 C25 . . 22.1(4) ?
    O27 K1 C25 . . 41.5(5) ?
    O30 K1 C25 . . 101.2(5) ?
    O33 K1 C25 . . 161.7(5) ?
    O21 K1 C25 . . 81.1(4) ?
    O36 K1 C25 . . 138.6(5) ?
    O10 K1 C25 4_575 . 71.7(4) ?
    Cl2 K1 C25 . . 83.6(4) ?
    O24 K1 C23 . . 20.8(4) ?
    O27 K1 C23 . . 81.4(4) ?
    O30 K1 C23 . . 140.8(5) ?
    O33 K1 C23 . . 158.4(5) ?
    O21 K1 C23 . . 41.2(4) ?
    O36 K1 C23 . . 99.0(4) ?
    O10 K1 C23 4_575 . 79.2(3) ?
    Cl2 K1 C23 . . 83.1(3) ?
    C25 K1 C23 . . 39.9(5) ?
    O24 K1 C26 . . 42.1(5) ?
    O27 K1 C26 . . 22.1(5) ?
    O30 K1 C26 . . 78.8(5) ?
    O33 K1 C26 . . 139.1(5) ?
    O21 K1 C26 . . 103.1(5) ?
    O36 K1 C26 . . 156.4(5) ?
    O10 K1 C26 4_575 . 78.8(4) ?
    Cl2 K1 C26 . . 77.7(4) ?
    C25 K1 C26 . . 23.1(5) ?
    C23 K1 C26 . . 62.0(5) ?
loop_
    _geom_torsion_atom_site_label_1
    _geom_torsion_atom_site_label_2
    _geom_torsion_atom_site_label_3
    _geom_torsion_atom_site_label_4
    _geom_torsion_site_symmetry_1
    _geom_torsion_site_symmetry_2
    _geom_torsion_site_symmetry_3
    _geom_torsion_site_symmetry_4
    _geom_torsion
    _geom_torsion_publ_flag
    N1 Pt1 Cl2 K1 . . . . -113.6(3) ?
    N11 Pt1 Cl2 K1 . . . . 63.3(3) ?
    Cl1 Pt1 N1 N9 . . . . 59.4(9) ?
    Cl2 Pt1 N1 N9 . . . . -118.4(9) ?
    Cl1 Pt1 N1 C2 . . . . -116.4(8) ?
    Cl2 Pt1 N1 C2 . . . . 65.8(8) ?
    N9 N1 C2 C7 . . . . 1.6(12) ?
    Pt1 N1 C2 C7 . . . . 178.0(7) ?
    N9 N1 C2 C3 . . . . -176.5(13) ?
    Pt1 N1 C2 C3 . . . . -0.1(17) ?
    C7 C2 C3 C4 . . . . 1.4(18) ?
    N1 C2 C3 C4 . . . . 179.2(12) ?
    C2 C3 C4 C5 . . . . -2.3(19) ?
    C3 C4 C5 C6 . . . . 3(2) ?
    C4 C5 C6 C7 . . . . -2.9(18) ?
    C3 C2 C7 N8 . . . . 176.0(10) ?
    N1 C2 C7 N8 . . . . -2.4(12) ?
    C3 C2 C7 C6 . . . . -1.2(17) ?
    N1 C2 C7 C6 . . . . -179.6(10) ?
    C5 C6 C7 N8 . . . . -174.4(12) ?
    C5 C6 C7 C2 . . . . 2.0(17) ?
    C2 C7 N8 O10 . . . . -176.8(10) ?
    C6 C7 N8 O10 . . . . 0.1(19) ?
    C2 C7 N8 N9 . . . . 2.5(12) ?
    C6 C7 N8 N9 . . . . 179.4(11) ?
    C2 N1 N9 N8 . . . . 0.0(12) ?
    Pt1 N1 N9 N8 . . . . -176.3(7) ?
    O10 N8 N9 N1 . . . . 177.7(9) ?
    C7 N8 N9 N1 . . . . -1.6(12) ?
    N9 N8 O10 K1 . . . 4_576 147.6(8) ?
    C7 N8 O10 K1 . . . 4_576 -33.1(15) ?
    Cl1 Pt1 N11 N19 . . . . 65.1(8) ?
    Cl2 Pt1 N11 N19 . . . . -117.1(8) ?
    Cl1 Pt1 N11 C12 . . . . -121.8(9) ?
    Cl2 Pt1 N11 C12 . . . . 55.9(9) ?
    N19 N11 C12 C17 . . . . 2.0(12) ?
    Pt1 N11 C12 C17 . . . . -171.5(7) ?
    N19 N11 C12 C13 . . . . -178.6(11) ?
    Pt1 N11 C12 C13 . . . . 7.9(17) ?
    C17 C12 C13 C14 . . . . 0.7(15) ?
    N11 C12 C13 C14 . . . . -178.6(11) ?
    C12 C13 C14 C15 . . . . 0.3(17) ?
    C13 C14 C15 C16 . . . . 0(2) ?
    C14 C15 C16 C17 . . . . -0.8(18) ?
    N11 C12 C17 C16 . . . . 177.6(10) ?
    C13 C12 C17 C16 . . . . -1.9(16) ?
    N11 C12 C17 N18 . . . . -1.2(11) ?
    C13 C12 C17 N18 . . . . 179.3(9) ?
    C15 C16 C17 C12 . . . . 1.9(17) ?
    C15 C16 C17 N18 . . . . -179.7(12) ?
    C12 C17 N18 N19 . . . . 0.0(12) ?
    C16 C17 N18 N19 . . . . -178.6(11) ?
    C12 C17 N18 O20 . . . . 178.1(10) ?
    C16 C17 N18 O20 . . . . -1(2) ?
    C12 N11 N19 N18 . . . . -2.0(11) ?
    Pt1 N11 N19 N18 . . . . 172.4(7) ?
    O20 N18 N19 N11 . . . . -177.0(9) ?
    C17 N18 N19 N11 . . . . 1.2(12) ?
    C38 O21 C22 C23 . . . . 179.7(13) ?
    K1 O21 C22 C23 . . . . -49.7(13) ?
    O21 C22 C23 O24 . . . . 66.5(15) ?
    O21 C22 C23 K1 . . . . 35.5(9) ?
    C22 C23 O24 C25 . . . . 175.4(14) ?
    K1 C23 O24 C25 . . . . -136.9(14) ?
    C22 C23 O24 K1 . . . . -47.7(14) ?
    C23 O24 C25 C26 . . . . -177.5(16) ?
    K1 O24 C25 C26 . . . . 45(2) ?
    C23 O24 C25 K1 . . . . 137.9(14) ?
    O24 C25 C26 O27 . . . . -64(2) ?
    K1 C25 C26 O27 . . . . -33.7(13) ?
    O24 C25 C26 K1 . . . . -30.0(14) ?
    C25 C26 O27 C28 . . . . 179.1(16) ?
    K1 C26 O27 C28 . . . . 131.0(14) ?
    C25 C26 O27 K1 . . . . 48.1(19) ?
    C26 O27 C28 C29 . . . . -173.2(17) ?
    K1 O27 C28 C29 . . . . -43.5(19) ?
    O27 C28 C29 O30 . . . . 66(2) ?
    C28 C29 O30 C31 . . . . 173.9(14) ?
    C28 C29 O30 K1 . . . . -55(2) ?
    C29 O30 C31 C32 . . . . 178.5(17) ?
    K1 O30 C31 C32 . . . . 46.2(18) ?
    O30 C31 C32 O33 . . . . -59(2) ?
    C31 C32 O33 C34 . . . . 174.4(17) ?
    C31 C32 O33 K1 . . . . 41(2) ?
    C32 O33 C34 C35 . . . . 170.2(18) ?
    K1 O33 C34 C35 . . . . -54(2) ?
    O33 C34 C35 O36 . . . . 62(2) ?
    C34 C35 O36 C37 . . . . 179.2(17) ?
    C34 C35 O36 K1 . . . . -40(2) ?
    C35 O36 C37 C38 . . . . -165.3(16) ?
    K1 O36 C37 C38 . . . . 53.0(15) ?
    C22 O21 C38 C37 . . . . 176.1(12) ?
    K1 O21 C38 C37 . . . . 49.1(15) ?
    O36 C37 C38 O21 . . . . -66.6(17) ?
    C23 O24 K1 O27 . . . . -150.9(10) ?
    C25 O24 K1 O27 . . . . -13.0(13) ?
    C23 O24 K1 O30 . . . . -169.2(9) ?
    C25 O24 K1 O30 . . . . -31.3(13) ?
    C23 O24 K1 O21 . . . . 14.9(9) ?
    C25 O24 K1 O21 . . . . 152.8(13) ?
    C23 O24 K1 O36 . . . . 33.0(10) ?
    C25 O24 K1 O36 . . . . 170.9(13) ?
    C23 O24 K1 O10 . . . 4_575 -79.1(9) ?
    C25 O24 K1 O10 . . . 4_575 58.7(13) ?
    C23 O24 K1 Cl2 . . . . 111.1(9) ?
    C25 O24 K1 Cl2 . . . . -111.0(13) ?
    C23 O24 K1 C25 . . . . -137.9(17) ?
    C25 O24 K1 C23 . . . . 137.9(17) ?
    C23 O24 K1 C26 . . . . -160.6(12) ?
    C25 O24 K1 C26 . . . . -22.7(13) ?
    C26 O27 K1 O24 . . . . -17.5(12) ?
    C28 O27 K1 O24 . . . . -149.2(13) ?
    C26 O27 K1 O30 . . . . 144.4(13) ?
    C28 O27 K1 O30 . . . . 12.6(12) ?
    C26 O27 K1 O33 . . . . 152.5(12) ?
    C28 O27 K1 O33 . . . . 20.8(14) ?
    C26 O27 K1 O21 . . . . -32.2(13) ?
    C28 O27 K1 O21 . . . . -164.0(12) ?
    C26 O27 K1 O10 . . . 4_575 -109.1(13) ?
    C28 O27 K1 O10 . . . 4_575 119.2(13) ?
    C26 O27 K1 Cl2 . . . . 55.4(13) ?
    C28 O27 K1 Cl2 . . . . -76.3(13) ?
    C26 O27 K1 C25 . . . . -24.8(13) ?
    C28 O27 K1 C25 . . . . -156.6(15) ?
    C26 O27 K1 C23 . . . . -27.5(13) ?
    C28 O27 K1 C23 . . . . -159.3(13) ?
    C28 O27 K1 C26 . . . . -131.8(18) ?
    C29 O30 K1 O24 . . . . 41.5(18) ?
    C31 O30 K1 O24 . . . . 172.9(13) ?
    C29 O30 K1 O27 . . . . 22.7(17) ?
    C31 O30 K1 O27 . . . . 154.1(14) ?
    C29 O30 K1 O33 . . . . -149.2(18) ?
    C31 O30 K1 O33 . . . . -17.8(13) ?
    C29 O30 K1 O36 . . . . -161.1(17) ?
    C31 O30 K1 O36 . . . . -29.7(14) ?
    C29 O30 K1 O10 . . . 4_575 -42.1(17) ?
    C31 O30 K1 O10 . . . 4_575 89.3(13) ?
    C29 O30 K1 Cl2 . . . . 113.3(17) ?
    C31 O30 K1 Cl2 . . . . -115.3(13) ?
    C29 O30 K1 C25 . . . . 30.0(18) ?
    C31 O30 K1 C25 . . . . 161.4(13) ?
    C29 O30 K1 C23 . . . . 35.5(19) ?
    C31 O30 K1 C23 . . . . 166.9(13) ?
    C29 O30 K1 C26 . . . . 35.7(17) ?
    C31 O30 K1 C26 . . . . 167.1(14) ?
    C32 O33 K1 O27 . . . . -20.5(16) ?
    C34 O33 K1 O27 . . . . -152.6(12) ?
    C32 O33 K1 O30 . . . . -12.3(15) ?
    C34 O33 K1 O30 . . . . -144.5(13) ?
    C32 O33 K1 O21 . . . . 164.0(15) ?
    C34 O33 K1 O21 . . . . 31.8(13) ?
    C32 O33 K1 O36 . . . . 155.5(16) ?
    C34 O33 K1 O36 . . . . 23.4(12) ?
    C32 O33 K1 O10 . . . 4_575 -97.2(15) ?
    C34 O33 K1 O10 . . . 4_575 130.7(12) ?
    C32 O33 K1 Cl2 . . . . 73.1(16) ?
    C34 O33 K1 Cl2 . . . . -59.1(12) ?
    C32 O33 K1 C25 . . . . -15(2) ?
    C34 O33 K1 C25 . . . . -147.0(17) ?
    C32 O33 K1 C23 . . . . 159.7(15) ?
    C34 O33 K1 C23 . . . . 27.5(17) ?
    C32 O33 K1 C26 . . . . -5.1(18) ?
    C34 O33 K1 C26 . . . . -137.2(13) ?
    C38 O21 K1 O24 . . . . 145.4(10) ?
    C22 O21 K1 O24 . . . . 17.7(9) ?
    C38 O21 K1 O27 . . . . 160.4(9) ?
    C22 O21 K1 O27 . . . . 32.6(10) ?
    C38 O21 K1 O33 . . . . -24.2(10) ?
    C22 O21 K1 O33 . . . . -151.9(9) ?
    C38 O21 K1 O36 . . . . -15.6(10) ?
    C22 O21 K1 O36 . . . . -143.4(10) ?
    C38 O21 K1 O10 . . . 4_575 -133.0(10) ?
    C22 O21 K1 O10 . . . 4_575 99.2(9) ?
    C38 O21 K1 Cl2 . . . . 71.6(9) ?
    C22 O21 K1 Cl2 . . . . -56.1(9) ?
    C38 O21 K1 C25 . . . . 155.4(10) ?
    C22 O21 K1 C25 . . . . 27.7(10) ?
    C38 O21 K1 C23 . . . . 153.4(11) ?
    C22 O21 K1 C23 . . . . 25.6(9) ?
    C38 O21 K1 C26 . . . . 148.5(10) ?
    C22 O21 K1 C26 . . . . 20.7(10) ?
    C35 O36 K1 O24 . . . . -179.6(12) ?
    C37 O36 K1 O24 . . . . -40.0(13) ?
    C35 O36 K1 O30 . . . . 22.2(14) ?
    C37 O36 K1 O30 . . . . 161.8(11) ?
    C35 O36 K1 O33 . . . . 10.1(12) ?
    C37 O36 K1 O33 . . . . 149.7(13) ?
    C35 O36 K1 O21 . . . . -161.0(14) ?
    C37 O36 K1 O21 . . . . -21.4(11) ?
    C35 O36 K1 O10 . . . 4_575 -86.3(13) ?
    C37 O36 K1 O10 . . . 4_575 53.3(12) ?
    C35 O36 K1 Cl2 . . . . 109.3(13) ?
    C37 O36 K1 Cl2 . . . . -111.2(12) ?
    C35 O36 K1 C25 . . . . -174.4(13) ?
    C37 O36 K1 C25 . . . . -34.9(15) ?
    C35 O36 K1 C23 . . . . -168.3(13) ?
    C37 O36 K1 C23 . . . . -28.8(12) ?
    C35 O36 K1 C26 . . . . 157.2(15) ?
    C37 O36 K1 C26 . . . . -63.3(18) ?
    Pt1 Cl2 K1 O24 . . . . -172.2(3) ?
    Pt1 Cl2 K1 O27 . . . . 126.0(3) ?
    Pt1 Cl2 K1 O30 . . . . 65.8(4) ?
    Pt1 Cl2 K1 O33 . . . . 5.6(4) ?
    Pt1 Cl2 K1 O21 . . . . -111.6(3) ?
    Pt1 Cl2 K1 O36 . . . . -53.2(3) ?
    Pt1 Cl2 K1 O10 . . . 4_575 162.9(5) ?
    Pt1 Cl2 K1 C25 . . . . 167.1(4) ?
    Pt1 Cl2 K1 C23 . . . . -152.7(4) ?
    Pt1 Cl2 K1 C26 . . . . 144.5(5) ?
    C26 C25 K1 O24 . . . . -139(2) ?
    C26 C25 K1 O27 . . . . 23.8(11) ?
    O24 C25 K1 O27 . . . . 162.4(17) ?
    C26 C25 K1 O30 . . . . 14.2(14) ?
    O24 C25 K1 O30 . . . . 152.8(12) ?
    C26 C25 K1 O33 . . . . 16(2) ?
    O24 C25 K1 O33 . . . . 155.1(10) ?
    C26 C25 K1 O21 . . . . -162.5(14) ?
    O24 C25 K1 O21 . . . . -23.9(12) ?
    C26 C25 K1 O36 . . . . -150.9(12) ?
    O24 C25 K1 O36 . . . . -12.4(17) ?
    C26 C25 K1 O10 . . . 4_575 104.6(13) ?
    O24 C25 K1 O10 . . . 4_575 -116.8(13) ?
    C26 C25 K1 Cl2 . . . . -73.5(13) ?
    O24 C25 K1 Cl2 . . . . 65.1(12) ?
    C26 C25 K1 C23 . . . . -160.4(17) ?
    O24 C25 K1 C23 . . . . -21.8(9) ?
    O24 C25 K1 C26 . . . . 139(2) ?
    C22 C23 K1 O24 . . . . 135.1(14) ?
    O24 C23 K1 O27 . . . . 26.0(9) ?
    C22 C23 K1 O27 . . . . 161.1(9) ?
    O24 C23 K1 O30 . . . . 14.8(12) ?
    C22 C23 K1 O30 . . . . 149.9(8) ?
    O24 C23 K1 O33 . . . . -154.2(9) ?
    C22 C23 K1 O33 . . . . -19.0(15) ?
    O24 C23 K1 O21 . . . . -160.0(11) ?
    C22 C23 K1 O21 . . . . -24.9(8) ?
    O24 C23 K1 O36 . . . . -150.5(9) ?
    C22 C23 K1 O36 . . . . -15.4(9) ?
    O24 C23 K1 O10 . . . 4_575 97.5(9) ?
    C22 C23 K1 O10 . . . 4_575 -127.4(9) ?
    O24 C23 K1 Cl2 . . . . -65.1(9) ?
    C22 C23 K1 Cl2 . . . . 70.0(8) ?
    O24 C23 K1 C25 . . . . 23.2(9) ?
    C22 C23 K1 C25 . . . . 158.3(12) ?
    O24 C23 K1 C26 . . . . 14.6(9) ?
    C22 C23 K1 C26 . . . . 149.7(10) ?
    C25 C26 K1 O24 . . . . 21.8(11) ?
    O27 C26 K1 O24 . . . . 156.5(16) ?
    C25 C26 K1 O27 . . . . -135(2) ?
    C25 C26 K1 O30 . . . . -165.8(14) ?
    O27 C26 K1 O30 . . . . -31.0(12) ?
    C25 C26 K1 O33 . . . . -172.2(11) ?
    O27 C26 K1 O33 . . . . -37.5(16) ?
    C25 C26 K1 O21 . . . . 17.8(14) ?
    O27 C26 K1 O21 . . . . 152.5(12) ?
    C25 C26 K1 O36 . . . . 53(2) ?
    O27 C26 K1 O36 . . . . -171.9(9) ?
    C25 C26 K1 O10 . . . 4_575 -69.5(13) ?
    O27 C26 K1 O10 . . . 4_575 65.2(12) ?
    C25 C26 K1 Cl2 . . . . 102.8(13) ?
    O27 C26 K1 Cl2 . . . . -122.5(13) ?
    O27 C26 K1 C25 . . . . 135(2) ?
    C25 C26 K1 C23 . . . . 14.1(12) ?
    O27 C26 K1 C23 . . . . 148.8(14) ?
loop_
    _geom_hbond_atom_site_label_D
    _geom_hbond_atom_site_label_H
    _geom_hbond_atom_site_label_A
    _geom_hbond_site_symmetry_A
    _geom_hbond_distance_DH
    _geom_hbond_distance_HA
    _geom_hbond_distance_DA
    _geom_hbond_angle_DHA
    O20 H20 O10 4_565 0.84 1.76 2.466(12) 140.8
