# Supplementary material for: catena-Poly[[(18-crown-6-κ6 O)potassium]-μ-chlorido-[(1H-benzotriazol-1-ol-κN 3)chloridoplatinum(II)]-μ-(benzotriazol-1-olato-κ2 N 3:O)]
Source: Acta Crystallogr Sect E Struct Rep Online. 2010 May 8;66(Pt 6):m631. doi: 10.1107/S1600536810015898 (PMC2979437; doi:10.1107/S1600536810015898)
Supplement: Supplementary file 2 [file e-66-0m631-Isup2.hkl]

# 
# h,k,l, Fc-squared, Fo-squared, sigma(Fo-squared) and status flag 
# 
data_I
_shelx_title ' hobt in P21/c' 
_shelx_refln_list_code          4 
_shelx_F_calc_maximum      356.14 
_exptl_crystal_F_000      1656.00 
_reflns_d_resolution_high  0.7558 
 
loop_ 
 _symmetry_equiv_pos_as_xyz 
 'x, y, z' 
 '-x, y+1/2, -z+1/2' 
 '-x, -y, -z' 
 'x, -y-1/2, z-1/2' 
 
_cell_length_a    14.2727 
_cell_length_b    10.9821 
_cell_length_c    20.0716 
_cell_angle_alpha  90.000 
_cell_angle_beta   99.249 
_cell_angle_gamma  90.000 
 
_shelx_F_squared_multiplier     1.000 
 
loop_ 
 _refln_index_h 
 _refln_index_k 
 _refln_index_l 
 _refln_F_squared_calc 
 _refln_F_squared_meas 
 _refln_F_squared_sigma 
 _refln_observed_status 
   1   0   0      610.75      212.03      9.67 o 
   2   0   0   103865.03   104372.80   4659.83 o 
   3   0   0      274.29      266.43     83.01 o 
   4   0   0   126834.89   128895.28   4022.44 o 
   5   0   0     8185.49     8553.76    307.42 o 
   6   0   0    56988.59    51731.91   2333.01 o 
   7   0   0     3401.65     3574.14    202.24 o 
   8   0   0    27097.74    23262.66   1115.20 o 
   9   0   0     5081.91     4858.97    185.48 o 
  10   0   0     9772.78     8981.82    528.99 o 
  11   0   0     4794.81     5095.49    207.52 o 
  12   0   0    12583.77    13438.63    870.56 o 
  13   0   0     5459.80     6074.84    577.58 o 
  14   0   0     2000.75     3038.45    317.86 o 
  14   0   0     6325.32     5117.41    465.57 o 
  15   0   0     2098.84     2181.30    425.61 o 
  16   0   0      327.28      953.95    297.49 o 
  17   0   0     3067.01     3201.76    531.69 o 
   1   1   0    16160.06    17565.87    218.22 o 
   2   1   0    13178.13    14459.62    261.27 o 
   4   1   0     4420.00     4089.08    165.37 o 
   5   1   0    14340.33    14881.23    712.02 o 
   5   1   0    14329.21    13038.29    444.82 o 
   6   1   0       43.42       11.21    145.27 o 
   6   1   0     3145.01     3359.01    265.01 o 
   7   1   0     4048.13     3956.44    193.60 o 
   7   1   0     4048.13     3583.94    208.04 o 
   8   1   0     1201.47     1462.58    249.03 o 
   9   1   0     6893.71     7146.22    154.55 o 
  10   1   0     3606.22     3251.26    223.63 o 
  11   1   0      487.26      551.80     66.77 o 
  12   1   0     5072.86     5052.57    238.46 o 
  13   1   0     2195.49     2403.64    123.61 o 
  14   1   0     2750.99     3304.62    317.21 o 
  15   1   0       57.88      252.12    265.65 o 
  16   1   0     3102.03     3319.31    506.30 o 
  16   1   0     3150.78     3183.20    456.93 o 
  17   1   0      693.25     1270.01    250.06 o 
  18   1   0      472.01      707.64    289.50 o 
   0   2   0     4595.24     4975.23     94.09 o 
   1   2   0      394.77      408.60     20.11 o 
   2   2   0    15264.51    16686.54    252.38 o 
   3   2   0    17281.08    21212.32    957.82 o 
   4   2   0     4883.40     4594.73    112.27 o 
   5   2   0     1634.60     2003.55    102.86 o 
   5   2   0     1621.57     1391.43    112.01 o 
   6   2   0       70.82       70.12    190.12 o 
   6   2   0     1307.87     2485.23    273.39 o 
   6   2   0       59.85      418.91    236.65 o 
   7   2   0    14761.55    15984.06    535.56 o 
   7   2   0     3158.08     5027.31    312.31 o 
   7   2   0    15469.35    15184.52    870.43 o 
   8   2   0     1833.78     3314.16    308.70 o 
   8   2   0     1591.49     2188.77    313.86 o 
   9   2   0      269.97      300.84     64.32 o 
  10   2   0      346.66      744.89    303.42 o 
  11   2   0     4056.53     4308.59    122.19 o 
  12   2   0      177.21      422.65    187.16 o 
  13   2   0      441.92      956.28    147.84 o 
  13   2   0      211.56      590.08    198.37 o 
  14   2   0      120.37      245.55    269.13 o 
  14   2   0       87.43       31.19    220.67 o 
  15   2   0     1703.97     1847.07    226.73 o 
  16   2   0       31.83       29.39    187.41 o 
  17   2   0        9.91       66.25    237.55 o 
  18   2   0       25.28      390.68    296.20 o 
   1   3   0      677.29      567.91     27.58 o 
   2   3   0     1350.35     1479.07     59.55 o 
   2   3   0     4272.25     5448.54    298.14 o 
   3   3   0    12085.18    12553.38    197.34 o 
   4   3   0     1770.87     1853.64     81.08 o 
   5   3   0    30780.12    30905.38    812.69 o 
   6   3   0    10384.14    11059.23    309.48 o 
   7   3   0    10163.25    10760.70    202.75 o 
   8   3   0     6326.86     5708.39    229.30 o 
   9   3   0    13590.84    13563.41    249.41 o 
  10   3   0     5641.42     5667.66    453.84 o 
  10   3   0     7923.10     7672.50    528.99 o 
  10   3   0     7903.28     7722.25    458.61 o 
  11   3   0     3067.00     2936.11    119.49 o 
  11   3   0     6054.44     6165.84    209.71 o 
  12   3   0     8606.49     8684.07    439.66 o 
  12   3   0     9888.40     9691.52    705.32 o 
  13   3   0     3375.20     3651.22    281.51 o 
  13   3   0     3382.83     3202.41    487.10 o 
  14   3   0     4534.87     4379.09    440.56 o 
  15   3   0     1386.49      987.85    404.73 o 
  15   3   0     1387.65     2089.39    473.82 o 
  16   3   0     2666.14     2824.49    237.68 o 
  17   3   0      972.29     1476.75    323.14 o 
  17   3   0     1024.95     1994.79    509.65 o 
  18   3   0     1429.61     1394.65    572.30 o 
  18   3   0     1376.28     1187.26    320.56 o 
   0   4   0     8112.81     7313.91    216.29 o 
   0   4   0     7539.70     7476.84    279.19 o 
   1   4   0     3373.99     8849.18    467.76 o 
   2   4   0    14084.39    13644.48    241.16 o 
   3   4   0       27.41       14.69     27.07 o 
   4   4   0    20094.16    20977.21    364.00 o 
   5   4   0     2806.55     3773.93    304.84 o 
   6   4   0    12821.01    12054.81    643.06 o 
   6   4   0    11987.63    15064.65    763.19 o 
   7   4   0     7690.53     7672.50    219.64 o 
   7   4   0     8198.33     8316.59    259.85 o 
   8   4   0    14429.55    16703.17    607.74 o 
   9   4   0     8067.14     7892.27    163.70 o 
  10   4   0    10609.25    12550.67    715.76 o 
  11   4   0     7470.96     6914.72    211.65 o 
  11   4   0     7476.48     8765.15    421.87 o 
  12   4   0     3564.52     3864.41    318.11 o 
  13   4   0     4480.77     4188.84    308.70 o 
  13   4   0     4566.57     4371.23    364.90 o 
  14   4   0     2565.35     2611.94    236.39 o 
  15   4   0     4068.55     3906.95    338.74 o 
  15   4   0     4022.98     4055.69    344.15 o 
  16   4   0      543.97     1363.84    434.25 o 
  16   4   0      521.25      764.35    246.58 o 
  17   4   0     2113.94     1582.96    466.99 o 
   1   5   0    24733.70    25368.94    429.87 o 
   2   5   0     5343.72     5677.07    123.74 o 
   3   5   0    14704.58    14702.58    262.30 o 
   4   5   0     2908.51     2697.27     83.14 o 
   4   5   0     6521.54     6152.56    336.93 o 
   5   5   0    14630.36    16138.35    589.83 o 
   5   5   0    13654.43    14013.12    518.03 o 
   5   5   0    13720.10    13718.59    724.78 o 
   6   5   0    10230.09    10806.72    273.39 o 
   6   5   0    12980.01    14288.31    764.87 o 
   7   5   0     4110.20     3840.18    110.21 o 
   8   5   0     2174.05     2071.86    321.85 o 
   8   5   0     2175.38     2289.05    334.10 o 
   9   5   0     5665.20     5452.02    158.54 o 
   9   5   0     5669.05     5792.04    271.58 o 
  10   5   0     1355.46     1586.70    350.60 o 
  10   5   0     1133.23     2110.79    216.16 o 
  11   5   0     2476.41     2372.45    128.38 o 
  12   5   0     2741.59     2694.56    261.01 o 
  13   5   0     3239.91     3214.14    316.57 o 
  13   5   0     4727.51     4569.86    488.51 o 
  14   5   0      807.46      819.65    253.41 o 
  14   5   0     2052.69     2741.61    497.41 o 
  15   5   0     1240.17     1490.55    266.94 o 
  16   5   0     1696.59     1543.14    319.53 o 
  17   5   0     1011.78     1884.06    331.00 o 
  17   5   0      979.84     1668.29    530.66 o 
  17   5   0      436.30      588.15    418.01 o 
   0   6   0     6983.15     6604.60    180.20 o 
   1   6   0     1281.43     1182.49     62.77 o 
   2   6   0     1322.05     1345.02     86.62 o 
   2   6   0     1859.48     1991.82    135.47 o 
   3   6   0      890.77     1231.72    126.32 o 
   4   6   0      372.84      292.46     69.99 o 
   5   6   0      707.46      727.87     67.80 o 
   6   6   0       29.48       -4.38     87.91 o 
   6   6   0     1053.66     1628.46    140.75 o 
   7   6   0     2400.93     2461.39     95.64 o 
   8   6   0      133.72      512.49    146.94 o 
   9   6   0      327.41      634.81     66.38 o 
  10   6   0       25.51      164.08     72.57 o 
  11   6   0     4093.69     4315.93    166.02 o 
  11   6   0     4359.69     5267.31    477.43 o 
  12   6   0      109.90      373.28    181.10 o 
  12   6   0     4342.50     3509.56    492.77 o 
  13   6   0       76.30      385.40    140.50 o 
  14   6   0       93.86      581.06    174.40 o 
  15   6   0     2667.78     3201.63    192.05 o 
  16   6   0       27.45      -22.56    210.10 o 
   1   7   0     9212.75     8769.66    439.15 o 
   2   7   0     3709.88     3556.35    101.44 o 
   3   7   0    14898.27    13631.08    728.77 o 
   4   7   0     1682.43     1868.47    146.55 o 
   4   7   0     1705.80     1664.56    134.95 o 
   5   7   0     7416.97     7344.72    242.45 o 
   5   7   0     7341.16     7583.95    317.98 o 
   6   7   0     5011.08     4794.01    217.19 o 
   6   7   0     5173.00     4916.59    281.38 o 
   7   7   0     3504.99     3603.66    194.76 o 
   7   7   0     3189.45     2816.62    116.52 o 
   8   7   0     2866.72     3233.47    181.48 o 
   8   7   0     3035.98     3298.95    211.52 o 
   9   7   0     6119.59     6198.45    195.66 o 
   9   7   0     6137.48     5553.46    514.94 o 
  10   7   0     3349.55     3492.42    275.19 o 
  10   7   0     3332.35     3571.18    358.07 o 
  11   7   0     1352.38     1552.29    212.03 o 
  11   7   0     1360.04     1339.22    190.12 o 
  12   7   0     3012.19     3081.50    321.98 o 
  12   7   0     3312.30     3822.65    450.88 o 
  13   7   0     1668.65     1826.32    159.31 o 
  14   7   0     1983.07     2254.25    190.77 o 
  15   7   0      525.56     1021.75    330.62 o 
  15   7   0      472.75      808.05    281.12 o 
  16   7   0     1524.84     1509.49    290.79 o 
  16   7   0     1505.03     1633.62    498.83 o 
   0   8   0     8919.59     8124.02    260.24 o 
   1   8   0       77.88       58.78     42.28 o 
   2   8   0     7476.12     7278.34    180.58 o 
   3   8   0      511.89      159.31    275.58 o 
   4   8   0    14397.75    15159.90    348.79 o 
   4   8   0    14412.44    13418.91    756.10 o 
   5   8   0     1044.52     1023.56    132.89 o 
   5   8   0     1529.07     1759.29    345.70 o 
   6   8   0     7273.45     7093.11    181.10 o 
   7   8   0     2194.55     2187.48    100.67 o 
   8   8   0     9383.71     8701.21    254.57 o 
   8   8   0     9798.60    10045.72    596.79 o 
   9   8   0     4393.81     3848.30    230.98 o 
   9   8   0     4339.63     4213.46    271.45 o 
  10   8   0     2901.59     2479.43    449.33 o 
  11   8   0     4134.01     3888.90    218.09 o 
  11   8   0     4341.48     4321.22    331.91 o 
  12   8   0     1540.77     1964.88    436.57 o 
  12   8   0     1793.48     1775.53    317.34 o 
  13   8   0     3645.52     3944.59    288.85 o 
  13   8   0     3095.64     3013.19    453.58 o 
  14   8   0     1378.19     1635.30    326.23 o 
  15   8   0     2187.14     2088.49    352.27 o 
   1   9   0     5110.46     5567.77    372.25 o 
   2   9   0     2017.18     2408.41    147.71 o 
   2   9   0     2105.50     2209.91    179.68 o 
   3   9   0     3515.08     3265.31    174.27 o 
   3   9   0     3537.13     3699.94    405.25 o 
   4   9   0      472.12      308.06    107.11 o 
   4   9   0     4029.89     4479.50    483.23 o 
   5   9   0     4447.70     4068.33    141.01 o 
   6   9   0     2988.30     3002.36    130.70 o 
   7   9   0     3055.12     2966.79    116.91 o 
   8   9   0     1029.54     1028.33    170.27 o 
   9   9   0     2861.44     2732.84    150.16 o 
  10   9   0     1590.34     1958.05    394.16 o 
  11   9   0     1201.04      999.97    170.27 o 
  12   9   0     3171.93     3038.58    374.57 o 
  12   9   0     2580.92     2721.63    312.18 o 
  13   9   0      996.36     1314.09    211.39 o 
  13   9   0     1047.10     1309.19    420.71 o 
  14   9   0      556.50      743.47    248.12 o 
  14   9   0      560.03      340.15    362.97 o 
   0  10   0     3354.86     2957.51    165.50 o 
   1  10   0        4.35      -71.28    328.43 o 
   2  10   0      646.67      517.64     93.71 o 
   3  10   0     2978.13     2713.12    277.00 o 
   4  10   0     1179.27     1431.64    155.19 o 
   4  10   0     1173.49      999.07    162.92 o 
   5  10   0       30.06      667.81    175.68 o 
   5  10   0      333.59      498.95    165.12 o 
   6  10   0     1774.10     1524.06    114.46 o 
   7  10   0     2740.11     2837.25    141.40 o 
   8  10   0     1072.11      500.76    273.39 o 
   8  10   0      521.64      740.76    238.59 o 
   9  10   0     1112.76      884.48    253.15 o 
   9  10   0       98.74     -169.24    309.48 o 
   9  10   0       99.21      506.56    410.02 o 
  10  10   0     1347.39      991.85    496.63 o 
  11  10   0     1222.10     1186.74    155.83 o 
  12  10   0      110.50      287.95    292.98 o 
  13  10   0      310.28      407.83    171.30 o 
   1  11   0    13656.04    13941.07    592.66 o 
   2  11   0     1266.84     1549.32    112.01 o 
   3  11   0     8729.66     8225.07    224.66 o 
   4  11   0      757.31      928.30    133.28 o 
   5  11   0     4586.83     4576.17    166.40 o 
   6  11   0      627.52     1126.93    390.04 o 
   7  11   0     1765.92     1657.34    200.43 o 
   7  11   0     1779.05     1490.42    342.09 o 
   8  11   0      887.24     1049.47    259.08 o 
   9  11   0     2255.86     2217.13    256.12 o 
  10  11   0      784.13      808.82    460.54 o 
  11  11   0      843.12     1094.58    345.05 o 
  11  11   0      934.85     1214.71    266.04 o 
   0  12   0    15341.07    14249.52    443.14 o 
   1  12   0       76.34      238.84    206.62 o 
   2  12   0     7715.98     8029.28    314.76 o 
   2  12   0     7458.66     7487.02    299.94 o 
   3  12   0      618.23      647.05    203.65 o 
   3  12   0      480.48      597.43    266.81 o 
   4  12   0     6688.49     6693.93    309.86 o 
   4  12   0     6555.71     6868.06    588.28 o 
   5  12   0     1064.04      938.49    272.10 o 
   6  12   0     3277.40     2894.35    211.39 o 
   7  12   0      582.45      510.30    160.99 o 
   8  12   0     2362.18     2459.71    250.96 o 
   9  12   0      522.06      564.43    155.32 o 
  10  12   0      924.61     1011.06    241.42 o 
   1  13   0      431.64      185.74    354.59 o 
   2  13   0     1364.77     1168.95    241.68 o 
   2  13   0     1557.58     1281.61    294.40 o 
   2  13   0     1364.81     1448.40    405.63 o 
   3  13   0      538.34      424.58    406.15 o 
   4  13   0      258.38      -46.66    229.18 o 
   4  13   0      147.33      541.62    229.69 o 
   5  13   0      728.43      732.25    184.32 o 
   6  13   0     1134.51     1214.71    200.43 o 
   7  13   0      255.72      230.59    168.21 o 
   8  13   0       14.18      216.29    460.54 o 
   0  14   0       28.24     -100.80    132.89 o 
   1  14   0        4.87       21.27    455.52 o 
   2  14   0       12.41        8.51    233.43 o 
   2  14   0      134.89      150.94    279.83 o 
   2  14   0      126.20     -448.94    448.94 o 
   3  14   0     1096.67     1337.29    299.68 o 
   3  14   0     1562.63     1677.44    322.75 o 
   4  14   0      251.70      136.11    173.36 o 
 -16   0   6     7148.42     3584.58    452.17 o 
 -15   0   6      225.34      226.73    158.93 o 
 -12   0   4     3854.35     2177.95    288.21 o 
 -11   0   4       34.48      125.67     99.64 o 
  -7   0   2     5033.09     3063.20    131.60 o 
  -6   0   2     9019.39     6717.51    374.05 o 
   3   0   0      231.72      223.76     99.89 o 
   2   0   0    87746.99    50455.07   2240.59 o 
  -2   0   2    12632.19     8008.14    387.20 o 
  -3   0   2      331.71      286.02    140.50 o 
  -7   0   4      341.73       -9.67    131.86 o 
  -7   1   7     1990.43     1299.39    169.24 o 
  -8   1   8     5817.97     2778.34    145.01 o 
  -9   1   9     5401.23     4616.78    390.55 o 
  -9   1   9     5401.23     3861.32    219.38 o 
 -10   1  10     3058.30     2092.87    367.35 o 
 -11   0   6      440.73      267.46    146.68 o 
 -12   0   6    18006.83    10259.04    624.11 o 
  13   2   4        4.48      390.04    276.61 o 
 -17   1   1     1929.47     1654.89    380.24 o 
 -17   1   1     1929.47     2057.56    516.48 o 
 -16   1   1      391.28      280.73    183.16 o 
 -15   1   1     2145.30     1862.54    287.95 o 
 -15   1   1     2139.93     2310.32    430.90 o 
 -14   1   1     3120.46     3194.80    303.55 o 
 -13   1   1      911.61     1029.75    143.98 o 
 -13   1   1     1066.90     2134.89    414.40 o 
 -12   1   1     3061.89     3070.03    260.37 o 
 -11   1   1     3538.15     3486.36    106.21 o 
 -10   1   1     6769.78     6134.13    289.76 o 
  -9   1   1     1324.37     1458.19     68.57 o 
  -8   1   1    10764.24    11195.34    375.34 o 
  -8   1   1    10525.91    10832.24    584.41 o 
  -7   1   1    14290.20    14465.67    493.15 o 
  -7   1   1    11655.59    11664.13    582.74 o 
  -7   1   1    11934.58    10608.74    646.67 o 
  -6   1   1    14339.68    13955.38    678.12 o 
  -6   1   1    12867.98    14522.64    515.97 o 
  -5   1   1     6087.94     7687.06    199.66 o 
  -4   1   1    24443.94    24839.43    502.82 o 
  -3   1   1      790.62      764.99     24.75 o 
  -2   1   1    20227.15    21271.61    389.65 o 
  -1   1   1     2627.87     2600.72     35.32 o 
   0   1   1    53374.93    56763.86    703.12 o 
   1   1   1     2688.30     2983.16     41.63 o 
   2   1   1    30846.39    29608.05    576.03 o 
   3   1   1    36957.24    35528.47   1133.89 o 
   4   1   1    36407.08    35953.05   1146.52 o 
   4   1   1    36407.08    37472.34   1700.13 o 
   5   1   1    16424.53    16137.96    772.08 o 
   5   1   1    26685.62    25273.04   1119.71 o 
   5   1   1    26698.58    25946.00   1206.46 o 
   6   1   1     9838.04     7784.77    463.64 o 
   7   1   1    13487.90    12953.60    672.06 o 
   7   1   1    13110.58    12985.05    373.02 o 
   8   1   1     4143.21     4750.57    234.59 o 
   8   1   1     6883.41     6781.06    457.97 o 
   9   1   1     8851.02     8525.40    197.85 o 
  10   1   1     3167.05     3113.47    315.92 o 
  11   1   1     6171.35     5858.30    188.57 o 
  11   1   1     9314.62     8891.59    420.20 o 
  12   1   1      817.97      613.41    278.41 o 
  13   1   1     1994.83     2491.93    186.38 o 
  14   1   1     2721.57     2910.72    317.21 o 
  15   1   1     3143.57     3549.01    344.41 o 
  15   1   1     3198.37     3187.20    344.41 o 
  16   1   1      541.23      742.95    279.45 o 
  16   1   1      650.85     1069.70    308.83 o 
  17   1   1     1163.61     1199.63    301.23 o 
  17   1   1     1164.14     1656.56    588.92 o 
  18   1   1      581.71      568.94    203.27 o 
 -17   2   1     1479.67     1735.71    401.90 o 
 -16   2   1     2193.10     2388.95    470.47 o 
 -16   2   1     2189.69     1611.19    249.03 o 
 -15   2   1     2332.99     2668.01    447.65 o 
 -14   2   1     5094.88     4761.27    469.69 o 
 -14   2   1     5336.55     5056.57    399.32 o 
 -13   2   1     5048.59     5261.51    244.00 o 
 -13   2   1     5059.74     6697.15    521.12 o 
 -12   2   1     4431.16     4392.50    257.02 o 
 -12   2   1     5415.78     5464.78    329.33 o 
 -11   2   1     7938.61     7802.04    175.30 o 
 -10   2   1     8571.81     8229.97    516.87 o 
  -9   2   1    23484.21    23155.16    450.49 o 
  -8   2   1     4692.84     3894.45    325.85 o 
  -7   2   1    22720.02    20562.68    577.58 o 
  -7   2   1    23044.98    23688.01   1119.59 o 
  -6   2   1     3475.12     3622.22    257.15 o 
  -6   2   1     3534.09     3462.00    196.69 o 
  -5   2   1    35055.12    36033.48    781.36 o 
  -4   2   1       11.78       64.19     55.81 o 
  -3   2   1    38336.08    41534.10   1838.56 o 
  -2   2   1     8808.93     9828.27    159.06 o 
  -1   2   1    39056.71    42886.98    548.97 o 
   0   2   1     2998.16     3523.23     55.17 o 
   1   2   1    17252.91    19826.56    280.22 o 
   2   2   1     5906.66     7108.45    118.07 o 
   3   2   1    27568.55    28616.33    803.79 o 
   3   2   1    14490.10    15829.90    711.89 o 
   3   2   1    15524.14    16759.75    431.28 o 
   3   2   1    27772.19    27727.59   1268.59 o 
   4   2   1     9497.29     9617.01    331.52 o 
   4   2   1    16826.80    17108.16    818.74 o 
   5   2   1    46580.32    46671.61   1152.45 o 
   6   2   1    13971.63    13192.06    377.15 o 
   7   2   1    16155.50    16390.08    365.29 o 
   8   2   1    11171.60    11207.97    417.75 o 
   9   2   1    18581.98    19078.32    407.18 o 
  10   2   1     8686.99     7963.54    382.95 o 
  11   2   1     3601.29     3217.62    116.39 o 
  12   2   1    11699.34    10456.38    399.19 o 
  13   2   1     2450.94     3053.15    221.70 o 
  13   2   1     2450.94     2984.70    484.13 o 
  14   2   1     7020.38     6938.57    653.89 o 
  14   2   1     6529.29     6035.53    621.53 o 
  15   2   1       44.23      216.42    371.61 o 
  15   2   1      493.16      673.74    217.96 o 
  16   2   1     4864.46     4740.64    372.77 o 
  16   2   1     5428.53     5951.87    405.63 o 
  17   2   1     1753.44     2417.43    392.49 o 
  17   2   1     1371.98     2011.54    355.11 o 
  18   2   1     2246.29     2079.08    294.01 o 
 -17   3   1     1242.04     1201.82    406.79 o 
 -16   3   1      406.90      806.89    192.31 o 
 -15   3   1     3233.67     3603.01    316.44 o 
 -14   3   1     2723.73     2354.40    272.48 o 
 -13   3   1     1731.33     2403.77    313.22 o 
 -12   3   1     2397.21     2859.80    137.27 o 
 -11   3   1     7568.35     7365.21    157.77 o 
 -10   3   1     8349.14     8855.63    543.55 o 
  -9   3   1     6730.39     6470.94    130.96 o 
  -8   3   1    13954.64    14883.42    540.20 o 
  -7   3   1    11996.50    13304.84    258.95 o 
  -6   3   1     7232.28     7469.62    308.45 o 
  -5   3   1     8154.95     9339.37    352.66 o 
  -4   3   1    16476.47    17301.76    471.24 o 
  -3   3   1     5052.13     5224.78     87.52 o 
  -2   3   1     2697.93     2711.19     73.73 o 
  -2   3   1     5029.00     5134.94    203.78 o 
  -1   3   1    10491.48     9725.67    193.21 o 
   0   3   1    10527.94    11265.20    180.20 o 
   0   3   1    10640.94    11242.64    358.59 o 
   1   3   1     2741.66     2745.21     64.71 o 
   2   3   1     3776.51     4163.32     97.57 o 
   3   3   1      223.25      229.56     24.88 o 
   4   3   1    17248.59    17821.46    370.19 o 
   5   3   1     2059.83     1796.93     90.10 o 
   6   3   1     4507.77     4537.63    171.43 o 
   7   3   1     8045.00     8298.03    160.60 o 
   8   3   1    11397.26    11082.30    387.72 o 
   9   3   1     4496.96     4638.95    115.36 o 
  10   3   1     6043.31     6625.61    499.99 o 
  11   3   1     8551.92     8442.39    234.07 o 
  11   3   1    10056.40    11050.33    511.07 o 
  12   3   1      678.55      878.04    236.52 o 
  12   3   1     3086.43     3274.72    527.31 o 
  13   3   1     4462.08     4503.73    225.70 o 
  14   3   1     1153.53     1143.30    251.47 o 
  14   3   1     1157.99     1530.38    314.38 o 
  15   3   1     2177.60     2565.53    228.79 o 
  15   3   1     2293.14     2753.72    348.02 o 
  16   3   1      108.00     -169.76    230.21 o 
  17   3   1     1147.69     1424.29    335.77 o 
  18   3   1      386.65      295.81    451.01 o 
 -17   4   1       97.01       26.55    357.43 o 
 -16   4   1     1165.40      896.73    275.84 o 
 -16   4   1     1163.37     1286.89    269.52 o 
 -15   4   1       82.20      301.23    257.40 o 
 -14   4   1     1099.01     1107.08    263.59 o 
 -13   4   1       42.05      182.00    149.91 o 
 -12   4   1     6221.37     5939.63    395.97 o 
 -12   4   1     6206.26     6743.03    331.13 o 
 -11   4   1      716.12      881.77     77.21 o 
 -10   4   1      589.61     1715.47    326.88 o 
  -9   4   1     1023.84      936.30     76.18 o 
  -8   4   1      563.98     1649.22    193.47 o 
  -7   4   1     1990.02     1996.20     90.36 o 
  -6   4   1    14693.85    15301.43    771.83 o 
  -6   4   1    15141.26    16452.08    566.24 o 
  -5   4   1     7331.52     6907.63    284.21 o 
  -4   4   1       76.49      139.46     69.09 o 
  -3   4   1     4925.03     5386.02     97.70 o 
  -2   4   1     6971.81     7234.77    149.78 o 
  -1   4   1     2796.43     2904.66     66.51 o 
   0   4   1     3128.52     2994.50     59.94 o 
   1   4   1     4849.70     5270.02    108.14 o 
   2   4   1    20996.79    22812.42    387.07 o 
   3   4   1     2953.06     3092.72     72.95 o 
   4   4   1     4536.62     4512.89    108.01 o 
   5   4   1     1756.30     1969.26     87.78 o 
   6   4   1    15709.17    16038.71    809.21 o 
   7   4   1     3868.44     4076.06    171.95 o 
   7   4   1     3365.29     3486.36    159.31 o 
   8   4   1     1802.09     1995.30    152.35 o 
   8   4   1     1642.06     1796.03    145.91 o 
   8   4   1     1350.00     1327.11    233.17 o 
   9   4   1     2876.37     3876.27    223.50 o 
   9   4   1     2630.92     2232.60     80.43 o 
   9   4   1     3721.84     4827.65    429.87 o 
  10   4   1      945.31     1626.27    360.13 o 
  11   4   1      704.99     1096.51    241.94 o 
  11   4   1      133.98      494.18    105.69 o 
  12   4   1     2484.98     3123.01    303.16 o 
  13   4   1      220.43      247.99    145.65 o 
  14   4   1       88.79      463.77    205.46 o 
  15   4   1      219.13      599.75    197.85 o 
  16   4   1     1080.18      913.74    264.88 o 
  16   4   1     1079.77     1224.25    286.66 o 
  17   4   1       44.12      545.36    325.72 o 
  17   4   1       39.81      -94.22    347.24 o 
 -17   5   1     1137.90     1683.37    304.71 o 
 -16   5   1      162.33       87.65    236.65 o 
 -15   5   1     1934.30     1931.50    319.66 o 
 -15   5   1     1525.38     1589.80    315.28 o 
 -14   5   1     1484.59     1891.54    278.16 o 
 -14   5   1     1635.89     2773.83    294.14 o 
 -13   5   1     2000.96     2332.10    293.49 o 
 -13   5   1     1629.21     1890.38    172.98 o 
 -12   5   1     2405.23     2935.59    211.39 o 
 -11   5   1     2204.56     2842.66    133.41 o 
 -10   5   1     2503.07     2761.97     96.93 o 
  -9   5   1      253.17      565.59    101.96 o 
  -9   5   1     5705.52     5176.31    381.66 o 
  -9   5   1      299.93     1533.47    260.88 o 
  -8   5   1    11253.45    12317.89    693.59 o 
  -8   5   1    10060.03     9989.26    582.87 o 
  -7   5   1      514.74      624.63     70.63 o 
  -7   5   1     2192.77     2784.66    261.92 o 
  -6   5   1    10043.07    10773.72    510.55 o 
  -6   5   1    10821.75    11153.71    414.53 o 
  -5   5   1       28.35      -15.47     91.90 o 
  -4   5   1     8360.95     8242.09    186.00 o 
  -4   5   1     9469.06     9863.33    427.16 o 
  -3   5   1     6161.29     6216.75    127.74 o 
  -2   5   1    11801.88    11784.78    232.27 o 
  -1   5   1     4766.85     4785.11    104.41 o 
   0   5   1    21489.75    21136.91    343.64 o 
   1   5   1     4689.90     4510.18    134.44 o 
   2   5   1    15507.25    15372.45    274.55 o 
   3   5   1     6935.36     6495.81    134.44 o 
   4   5   1    16829.43    17253.55    707.38 o 
   4   5   1    17109.49    20188.11   1088.14 o 
   5   5   1     2837.40     2811.72    149.39 o 
   5   5   1     2855.23     2641.71    315.15 o 
   6   5   1     6751.73     7054.32    236.52 o 
   7   5   1     5009.81     5224.26    117.94 o 
   8   5   1     4210.80     4933.60    411.31 o 
   8   5   1     4426.23     4556.97    262.30 o 
   9   5   1     4332.92     4303.17    180.20 o 
   9   5   1     4305.49     3772.38    125.54 o 
  10   5   1     1702.89     2338.29    159.96 o 
  10   5   1     3260.77     3570.92    407.70 o 
  11   5   1     5002.50     4827.39    158.93 o 
  12   5   1     1243.34     1054.75    364.52 o 
  13   5   1     2455.40     2916.39    358.46 o 
  13   5   1     2699.06     3115.53    340.67 o 
  14   5   1     2714.02     2812.37    366.58 o 
  14   5   1     1465.06     2159.77    352.01 o 
  15   5   1     3762.65     3883.10    356.01 o 
  16   5   1       38.78      145.14    172.08 o 
  17   5   1     1770.16     2022.63    358.46 o 
 -17   6   1      372.83      153.13    281.12 o 
 -16   6   1     2731.49     2673.81    291.95 o 
 -15   6   1      933.88     1491.32    207.26 o 
 -15   6   1     2039.44     1804.54    315.66 o 
 -14   6   1     3083.79     3249.20    237.68 o 
 -14   6   1     3158.69     3321.25    313.86 o 
 -13   6   1     5571.89     6700.63    553.73 o 
 -13   6   1     5551.01     5301.21    394.29 o 
 -13   6   1     6018.08     6902.35    409.50 o 
 -12   6   1     1883.08     2388.95    286.28 o 
 -12   6   1     2538.48     3082.15    234.85 o 
 -11   6   1     4099.02     3938.53    265.78 o 
 -11   6   1     4418.15     5113.80    250.06 o 
 -10   6   1     2325.26     2572.75    104.28 o 
  -9   6   1     9480.72     8733.31    226.60 o 
  -8   6   1     2305.83     2301.04    263.08 o 
  -8   6   1     2286.41     1918.87    317.08 o 
  -7   6   1     9013.10     9052.58    305.10 o 
  -7   6   1     8708.76     8423.57    227.76 o 
  -6   6   1      539.14      523.44     84.94 o 
  -5   6   1    24710.34    25450.40    445.46 o 
  -4   6   1     2972.64     3385.57    105.82 o 
  -3   6   1    29077.26    28724.21    458.87 o 
  -2   6   1     1335.88     1477.27    150.55 o 
  -2   6   1     1044.35     1067.00     81.59 o 
  -1   6   1    31219.94    30942.12    523.19 o 
   0   6   1     4739.61     4399.72     96.67 o 
   1   6   1    35867.54    34450.00    580.16 o 
   2   6   1     1043.36      880.87    121.29 o 
   2   6   1     1032.19      980.77     82.24 o 
   3   6   1    40682.58    40666.76   1027.17 o 
   4   6   1     3347.90     3383.76    107.37 o 
   5   6   1    22625.58    22599.10    426.77 o 
   6   6   1     3997.21     3982.61    113.56 o 
   7   6   1     7792.74     7847.15    159.83 o 
   8   6   1     3088.95     3112.57    151.19 o 
   9   6   1    10954.16    10650.24    236.78 o 
  10   6   1     1016.01     1261.37    103.63 o 
  11   6   1     1580.74     1601.78    111.37 o 
  12   6   1     1594.29     2060.14    418.39 o 
  12   6   1     1604.17     1502.66    443.92 o 
  13   6   1     4950.54     4969.30    250.70 o 
  14   6   1     2343.18     3088.33    279.32 o 
  15   6   1      672.39      553.61    415.82 o 
  15   6   1      672.89      918.77    477.17 o 
  15   6   1     2956.01     3670.81    329.46 o 
  16   6   1     1802.14     2130.25    312.31 o 
  16   6   1     1823.17     2169.18    435.28 o 
 -16   7   1      490.04      -33.51    432.19 o 
 -15   7   1     1199.93     1197.70    279.19 o 
 -14   7   1      510.74      814.88    334.87 o 
 -13   7   1     1434.77     1611.45    249.03 o 
 -13   7   1     1983.63     2289.05    259.60 o 
 -12   7   1     1591.73     2231.82    362.71 o 
 -11   7   1     4074.36     4535.44    325.98 o 
 -11   7   1     2756.61     2919.87    159.57 o 
 -10   7   1     1968.53     2195.48    335.13 o 
  -9   7   1      906.28      860.89    163.70 o 
  -9   7   1       81.46      885.77    129.41 o 
  -8   7   1     5375.38     4815.92    175.94 o 
  -7   7   1     2526.63     2627.92     95.12 o 
  -6   7   1     5573.88     5776.19    166.40 o 
  -6   7   1     5595.36     5831.10    470.47 o 
  -5   7   1      451.47      465.57    132.25 o 
  -5   7   1      914.79      850.58    163.31 o 
  -4   7   1     7909.90     7965.22    227.11 o 
  -4   7   1     7909.70     7923.85    271.58 o 
  -3   7   1     4279.48     4284.10    168.60 o 
  -3   7   1     9206.53     9696.54    582.74 o 
  -2   7   1     4911.45     4968.02    179.55 o 
  -2   7   1     8776.89     9685.33    568.30 o 
  -2   7   1     8822.58     9108.65    588.41 o 
  -1   7   1     6391.62     5155.56    320.82 o 
   0   7   1    12763.55    12591.79    260.37 o 
   0   7   1    14247.23    13955.38    621.40 o 
   1   7   1      517.02      590.73     50.14 o 
   2   7   1     7784.51     7859.40    165.24 o 
   3   7   1     1176.18     1311.51    223.63 o 
   3   7   1     5581.88     5998.02    431.28 o 
   4   7   1     7352.35     7617.07    167.56 o 
   5   7   1     1092.72     1190.99    135.08 o 
   5   7   1     1774.95     1652.05    170.01 o 
   6   7   1     5942.70     5814.08    200.82 o 
   7   7   1     3866.20     3818.14    113.04 o 
   8   7   1     2819.56     2499.93    130.70 o 
   9   7   1     1507.20     1753.11     90.48 o 
  10   7   1      714.67      621.92    388.36 o 
  10   7   1      972.45      795.41    180.97 o 
  11   7   1     1906.04     1481.27    210.62 o 
  11   7   1     1903.70     2138.76    174.14 o 
  12   7   1      679.73      828.28    189.61 o 
  13   7   1     1172.48     1444.79    155.83 o 
  14   7   1      358.86      362.58    168.60 o 
  15   7   1     2257.12     2326.05    245.55 o 
  16   7   1        6.88      319.92    389.26 o 
  16   7   1       43.59     -317.21    317.21 o 
 -15   8   1       98.76      108.79    255.99 o 
 -14   8   1       74.85      -60.58    247.48 o 
 -14   8   1       84.24      204.43    329.59 o 
 -13   8   1       20.46       78.88    138.30 o 
 -12   8   1     2196.81     2328.88    250.31 o 
 -11   8   1      176.38      521.64    231.24 o 
 -11   8   1      171.79       84.94    145.27 o 
 -10   8   1       20.38      517.77    283.96 o 
  -9   8   1      355.22      569.98    176.84 o 
  -9   8   1     4049.76     3596.96    291.56 o 
  -8   8   1      595.90     1728.23    411.05 o 
  -8   8   1      618.75     1633.10    345.31 o 
  -7   8   1     3419.72     3891.09    159.96 o 
  -7   8   1       30.55     1143.69    343.51 o 
  -6   8   1     8670.34     8425.25    375.34 o 
  -5   8   1       30.96       -0.77    100.41 o 
  -5   8   1      152.19       90.74    162.15 o 
  -4   8   1      559.67      679.02     81.46 o 
  -3   8   1      248.09      189.48    196.18 o 
  -2   8   1     3522.04     3895.73    123.87 o 
  -1   8   1       20.53       29.13     42.66 o 
   0   8   1      157.13       88.29     59.94 o 
   1   8   1      376.33      347.50     49.75 o 
   2   8   1     7816.77     7920.11    172.72 o 
   3   8   1      219.80      262.30    278.54 o 
   4   8   1     1261.39     1265.24    124.64 o 
   4   8   1     1364.00     1248.09    359.36 o 
   5   8   1      370.84      261.01    146.81 o 
   6   8   1     7719.67     7278.59    336.80 o 
   7   8   1       71.90       81.08     79.66 o 
   8   8   1     1562.91     1958.57    131.99 o 
   9   8   1      380.12      176.97    172.20 o 
   9   8   1      519.95      378.05    228.27 o 
   9   8   1     1190.31      649.50    474.59 o 
  10   8   1      958.36     1081.30    377.02 o 
  10   8   1     1011.20     2174.59    414.53 o 
  11   8   1       21.06       85.20    130.96 o 
  11   8   1       30.05      385.78    397.13 o 
  12   8   1     2194.68     2337.78    536.46 o 
  13   8   1       57.88      231.50    166.79 o 
  14   8   1      245.37      493.80    229.56 o 
  15   8   1      122.49      198.37    173.88 o 
 -14   9   1     1367.49     1480.75    252.25 o 
 -13   9   1     2169.06     2386.24    193.60 o 
 -12   9   1     2137.65     2648.29    286.92 o 
 -12   9   1     2856.42     3359.79    592.92 o 
 -11   9   1     5383.54     6203.22    611.35 o 
 -11   9   1     5264.02     4961.96    216.93 o 
 -10   9   1     5310.26     5963.99    516.61 o 
  -9   9   1     4228.40     3792.23    219.77 o 
  -9   9   1     4301.92     4419.44    325.59 o 
  -8   9   1     6752.60     7307.34    580.42 o 
  -8   9   1     7780.75     7662.19    314.12 o 
  -8   9   1     8315.91     7847.54    619.86 o 
  -7   9   1     5098.24     5406.00    188.45 o 
  -6   9   1     9710.30     9032.09    221.31 o 
  -5   9   1     2555.72     2999.65    188.45 o 
  -5   9   1     2528.61     2231.05    187.29 o 
  -4   9   1     9378.97     9589.95    327.65 o 
  -4   9   1    10294.10     9905.48    316.05 o 
  -3   9   1     1163.60     1880.71    286.15 o 
  -3   9   1     2500.78     2635.14    265.91 o 
  -3   9   1     2637.58     2912.65    435.41 o 
  -2   9   1     4905.04     4934.50    228.92 o 
  -2   9   1     4767.16     4482.85    197.85 o 
  -1   9   1      441.41      504.50    181.10 o 
   0   9   1     9309.04     9460.28    213.32 o 
   1   9   1       48.23       86.10     48.98 o 
   2   9   1     8585.31     8807.29    369.80 o 
   2   9   1     8122.21     8241.06    217.96 o 
   3   9   1     1309.93     1488.74    350.21 o 
   3   9   1      991.23     1004.35    138.43 o 
   4   9   1     7827.46     7904.51    183.93 o 
   5   9   1      586.72      404.60     94.35 o 
   6   9   1     4778.86     4696.95    154.16 o 
   7   9   1     1618.78     1885.22    103.25 o 
   8   9   1     7340.94     7495.65    276.35 o 
   9   9   1     2212.33     2031.78    158.67 o 
  10   9   1     1775.64     1949.80    175.43 o 
  11   9   1     2712.25     2892.28    211.65 o 
  12   9   1      457.34      181.87    269.78 o 
  12   9   1      619.93      777.37    478.85 o 
  13   9   1     2196.64     2627.28    453.45 o 
  13   9   1     2230.52     2039.00    330.49 o 
  14   9   1     1013.53     1465.03    520.35 o 
  14   9   1     1157.34     1326.98    278.41 o 
 -13  10   1     2589.53     2397.33    284.73 o 
 -12  10   1      985.54     1134.41    301.74 o 
 -11  10   1     3626.39     3930.15    266.81 o 
 -11  10   1     2050.90     1911.91    403.83 o 
 -10  10   1      894.00     1132.60    321.34 o 
  -9  10   1     5209.28     5206.21    219.51 o 
  -8  10   1     1217.95     1334.45    207.65 o 
  -7  10   1     5582.63     5703.62    200.82 o 
  -6  10   1      524.03      650.41    112.65 o 
  -5  10   1     6248.10     6246.79    236.91 o 
  -5  10   1     6250.18     5521.23    505.14 o 
  -4  10   1      157.17      111.62    141.01 o 
  -4  10   1       21.59      125.29    156.09 o 
  -3  10   1     6896.92     6648.42    283.57 o 
  -2  10   1      466.98      558.25    100.67 o 
  -1  10   1     7289.40     6502.77    212.81 o 
   0  10   1     1347.52     1444.27    120.26 o 
   0  10   1     5271.48     4666.01    278.41 o 
   1  10   1     5020.08     4659.31    177.49 o 
   2  10   1     2655.93     2257.47    114.20 o 
   3  10   1     6770.41     6374.65    240.26 o 
   4  10   1     5419.21     5299.79    208.94 o 
   4  10   1     5161.78     4965.70    239.36 o 
   5  10   1     7852.39     7977.85    413.63 o 
   5  10   1     7823.70     7327.19    299.94 o 
   5  10   1     8427.83     8364.80    476.53 o 
   6  10   1     3288.65     3191.32    166.92 o 
   7  10   1     2654.42     2533.83    175.43 o 
   7  10   1     2690.70     2592.60    425.61 o 
   8  10   1     4126.52     3799.45    219.51 o 
   9  10   1     3269.86     3120.69    166.66 o 
  10  10   1     4049.43     4380.25    523.96 o 
  11  10   1     1034.83     1047.02    141.27 o 
  12  10   1     2930.89     1890.25    424.84 o 
  13  10   1      977.81      897.76    261.53 o 
  13  10   1     1058.72     2027.78    330.75 o 
 -12  11   1      670.35      867.72    218.74 o 
 -11  11   1     1444.95     1142.66    238.71 o 
 -11  11   1     1093.03      377.66    397.13 o 
 -10  11   1      686.61      515.97    295.56 o 
  -9  11   1      267.40     -162.15    319.66 o 
  -9  11   1      269.88      222.60    364.65 o 
  -8  11   1      686.48      370.19    252.12 o 
  -7  11   1     1924.01     1987.44    174.40 o 
  -6  11   1     1426.77     1273.62    151.71 o 
  -5  11   1      490.87      536.33    138.43 o 
  -4  11   1     2390.06     2211.07    130.06 o 
  -3  11   1     3991.02     4363.88    181.74 o 
  -2  11   1     2595.24     2348.35    124.38 o 
  -1  11   1      175.33      347.24    406.79 o 
   0  11   1     5776.48     5161.49    158.28 o 
   1  11   1      196.34      251.73    365.03 o 
   1  11   1      620.05      526.02    275.06 o 
   2  11   1     4308.75     4178.40    205.97 o 
   2  11   1     4871.70     5190.49    253.15 o 
   3  11   1     3067.53     2940.88    390.30 o 
   4  11   1     2287.84     2097.13    272.74 o 
   4  11   1     1452.48     1340.64    343.89 o 
   5  11   1      558.45     1347.34    380.50 o 
   6  11   1     1279.98     1076.28    353.82 o 
   6  11   1     1196.59     1301.20    225.44 o 
   7  11   1     1474.40     1553.32    150.03 o 
   8  11   1     1271.99     1199.89    190.12 o 
   9  11   1      756.52      664.33    132.63 o 
  10  11   1      283.41      462.73    196.95 o 
  11  11   1      831.37      841.82    286.28 o 
  11  11   1      953.57      674.51    232.40 o 
 -10  12   1       58.64      295.94    303.81 o 
  -9  12   1      182.22       82.75    244.00 o 
  -9  12   1      177.92      169.37    252.38 o 
  -8  12   1       27.86       15.34    189.86 o 
  -7  12   1      114.69      -50.53    324.82 o 
  -7  12   1      167.32     1033.74    396.48 o 
  -6  12   1     1825.53     1569.04    393.52 o 
  -5  12   1      883.09      190.25    443.01 o 
  -4  12   1       19.90     -142.17    231.88 o 
  -4  12   1       10.86      446.75    290.27 o 
  -3  12   1      862.14      841.56    183.29 o 
  -3  12   1     1066.59     1537.34    454.87 o 
  -2  12   1     3156.11     3349.99    157.38 o 
  -1  12   1     1035.93      999.07    439.79 o 
   0  12   1      135.70      108.66    102.73 o 
   0  12   1     1008.05      658.91    302.52 o 
   1  12   1     1034.97     1209.17    169.24 o 
   2  12   1     1894.44     1677.19    122.45 o 
   3  12   1      831.30     1061.97    247.61 o 
   3  12   1      566.98      721.30    182.77 o 
   4  12   1      153.89      176.20    153.77 o 
   5  12   1      565.92      572.04    195.79 o 
   6  12   1     1252.07      993.27    367.35 o 
   6  12   1     1590.66     2656.41    483.36 o 
   7  12   1       55.30      -10.57    309.61 o 
   7  12   1       78.53       82.24    263.46 o 
   8  12   1      305.01      218.09    288.60 o 
   8  12   1      346.52      419.30    454.49 o 
   9  12   1      157.54      135.08    149.13 o 
  10  12   1      108.32      607.36    223.76 o 
  -8  13   1     2067.26     1957.92    335.64 o 
  -7  13   1     1033.88      886.16    180.71 o 
  -6  13   1     1713.02     1728.10    208.04 o 
  -5  13   1      615.94      532.47    212.29 o 
  -5  13   1     1776.69     1697.68    444.30 o 
  -4  13   1     4038.48     4191.42    347.37 o 
  -3  13   1     1532.55      607.61    335.64 o 
  -2  13   1     3170.95     2852.58    421.75 o 
  -2  13   1     3294.95     3596.18    272.74 o 
  -1  13   1      173.52      308.19    373.28 o 
  -1  13   1      255.36      253.41    311.02 o 
   0  13   1     4719.47     5030.66    172.20 o 
   1  13   1      350.85      266.17    211.26 o 
   2  13   1     2199.17     2118.40    134.05 o 
   3  13   1     1038.32      966.46    216.54 o 
   3  13   1     1045.16      459.13    305.48 o 
   4  13   1     3318.06     3255.38    240.91 o 
   4  13   1     3319.35     3445.37    508.11 o 
   5  13   1     1265.78     1580.52    224.15 o 
   6  13   1     1260.25     1259.44    200.69 o 
   7  13   1     1679.19     2143.92    231.88 o 
   7  13   1     1681.47     2010.64    472.40 o 
  -4  14   1       51.32       22.04    185.74 o 
  -3  14   1     2362.41     2192.90    206.10 o 
  -2  14   1        5.35     -135.47    135.47 o 
  -1  14   1     1505.28     1574.59    505.91 o 
   0  14   1        9.79     -135.34    135.34 o 
   0  14   1      158.97      111.88    201.08 o 
   1  14   1     1406.46     1560.79    483.23 o 
   2  14   1      394.94      510.43    263.33 o 
   2  14   1      207.25      264.49    228.40 o 
   2  14   1      207.64       92.16    269.78 o 
   3  14   1      816.07      605.94    227.63 o 
   3  14   1      877.07      825.45    318.37 o 
   4  14   1      146.33      324.56    203.14 o 
 -16   0   2      438.88     1081.56    365.81 o 
 -15   0   2     2706.83     2550.71    218.22 o 
 -14   0   2     1455.12     2116.08    227.63 o 
 -13   0   2     3685.99     2848.59    176.84 o 
 -12   0   2      937.35      828.41    131.86 o 
 -11   0   2     4708.94     4782.15    248.12 o 
 -10   0   2     9607.19     8702.24    494.31 o 
  -9   0   2      328.43      353.95     68.57 o 
  -8   0   2    12742.81    12226.12    621.40 o 
  -7   0   2     5957.60     6205.28    172.08 o 
  -6   0   2    11348.18    12761.81    529.50 o 
  -6   0   2    11348.18    12164.89    596.66 o 
  -6   0   2    10676.14    10668.29    527.05 o 
  -5   0   2     9484.75    10044.82    343.76 o 
  -5   0   2     7259.87     7998.35    398.03 o 
  -4   0   2    74879.52    83291.57   2603.30 o 
  -4   0   2    27339.45    31006.69   1204.53 o 
  -3   0   2      392.64      553.09     33.13 o 
  -2   0   2    14952.57    16974.11    779.95 o 
  -1   0   2     5768.87     6501.23    138.05 o 
   0   0   2    43958.21    48974.45   1531.66 o 
   1   0   2       94.01      209.20     20.88 o 
   2   0   2    79258.74    81485.09   2700.62 o 
   3   0   2    33913.64    34311.96   1556.41 o 
   4   0   2    22771.71    23609.26   1097.93 o 
   5   0   2    12162.93    12200.47    619.86 o 
   6   0   2     7228.88     8569.22    318.50 o 
   7   0   2     5414.04     5983.20    408.47 o 
   8   0   2     7343.44     7110.00    459.51 o 
   9   0   2    11429.23    10853.90    446.24 o 
  10   0   2     6187.31     5352.00    420.07 o 
  11   0   2     3204.37     2875.27    224.02 o 
  12   0   2      138.65      308.32    295.04 o 
  13   0   2     2983.68     2932.63    186.90 o 
  14   0   2     4206.51     4044.22    318.63 o 
  16   0   2       50.94     -115.10    365.55 o 
  18   0   2      899.01     1114.69    560.31 o 
 -18   1   2      697.32     1345.15    411.82 o 
 -16   1   2     1162.50     1790.61    343.25 o 
 -16   1   2     1553.89     1443.24    233.69 o 
 -15   1   2     1280.58     1535.14    364.39 o 
 -14   1   2     1909.92     2158.22    269.78 o 
 -14   1   2     2022.20     3211.56    351.63 o 
 -13   1   2     3553.82     3644.00    168.21 o 
 -12   1   2     1339.33     1559.51    263.46 o 
 -12   1   2      450.86     1002.81    240.13 o 
 -12   1   2     1482.02     2348.60    363.23 o 
 -11   1   2     3934.21     3709.09    142.04 o 
 -11   1   2     3962.98     4427.17    260.24 o 
 -10   1   2     1910.31     2051.50    256.37 o 
  -9   1   2    13345.25    12804.34    494.70 o 
  -9   1   2    10613.56    11392.94    256.24 o 
  -8   1   2      534.13      872.49    138.56 o 
  -7   1   2    22173.05    20588.72    435.92 o 
  -6   1   2     6945.29     7937.90    298.65 o 
  -6   1   2     3484.06     4398.56    343.12 o 
  -5   1   2    27530.02    26246.33    688.56 o 
  -4   1   2     8182.63     8627.74    209.97 o 
  -3   1   2    35951.08    35715.37    533.37 o 
  -2   1   2    14257.76    16217.49    336.93 o 
  -1   1   2    21615.38    24142.24    334.35 o 
   0   1   2    11877.87    13812.43    188.96 o 
   1   1   2    25120.16    27339.62    328.94 o 
   2   1   2    12419.49    12795.83    210.23 o 
   2   1   2    17365.40    17803.42    929.72 o 
   3   1   2    27735.52    25252.80    821.97 o 
   4   1   2    15770.97    15500.96    524.99 o 
   5   1   2    24875.21    24178.84   1133.76 o 
   6   1   2    31735.61    30239.64   1415.27 o 
   7   1   2     8976.28     8651.85    302.39 o 
   8   1   2     7113.06     6711.33    440.05 o 
   8   1   2    11424.37    12142.59    677.47 o 
   9   1   2     7018.09     6661.06    313.09 o 
  10   1   2     5350.99     4613.30    392.49 o 
  11   1   2     1826.15     1635.55    134.57 o 
  12   1   2    11454.17    10711.08    654.02 o 
  13   1   2     3477.72     3873.56    324.04 o 
  13   1   2     1830.24     1851.84    172.20 o 
  14   1   2     2003.45     2226.15    276.09 o 
  14   1   2     3357.65     3763.23    378.31 o 
  15   1   2      109.88      545.87    250.83 o 
  15   1   2      941.83      671.55    305.10 o 
  16   1   2     5013.83     4780.34    549.74 o 
  16   1   2     4978.74     5796.81    597.82 o 
  17   1   2      835.76     1081.05    312.96 o 
  18   1   2     1099.56     1349.92    201.59 o 
 -16   2   2      537.90      734.57    194.50 o 
 -15   2   2     1708.07     2468.99    212.03 o 
 -14   2   2      242.39      588.54    238.84 o 
 -14   2   2      793.72     1390.27    346.21 o 
 -13   2   2      534.05      805.47    253.41 o 
 -13   2   2      148.01      838.98    237.30 o 
 -13   2   2      220.96     1188.80    313.60 o 
 -12   2   2     1644.66     2069.80    200.56 o 
 -11   2   2     7234.64     7997.57    188.32 o 
 -10   2   2      142.38      605.68    257.28 o 
  -9   2   2      215.27      401.90     70.63 o 
  -8   2   2        5.63       -7.86    199.66 o 
  -7   2   2    10166.33    11383.27    253.80 o 
  -6   2   2     1874.32     2127.16    162.02 o 
  -5   2   2      869.36     1130.67    102.34 o 
  -4   2   2     3014.37     3173.79    111.88 o 
  -3   2   2     7322.83     9024.22    464.41 o 
  -2   2   2     3172.15     3729.59     75.79 o 
  -1   2   2     3539.94     3626.99     63.03 o 
   0   2   2     5035.00     5052.06     75.15 o 
   1   2   2     9493.46     9189.34    130.57 o 
   2   2   2     9321.26    10492.09    178.65 o 
   3   2   2     6429.41     6973.24    133.92 o 
   4   2   2     2038.81     2275.65    103.76 o 
   5   2   2     3351.61     3475.15    148.23 o 
   6   2   2     2118.57     1744.08    186.38 o 
   7   2   2    11340.62    11446.43    242.07 o 
   8   2   2       65.93      160.99     88.29 o 
   8   2   2      586.20     1233.92    334.10 o 
   9   2   2     1428.47     1607.58    126.06 o 
   9   2   2      959.88     1129.77    223.63 o 
  10   2   2      630.02      511.46    296.46 o 
  11   2   2     3551.77     4398.56    208.94 o 
  11   2   2     3551.77     3524.77    304.45 o 
  12   2   2     1743.58     2267.91    289.50 o 
  13   2   2      323.95      547.16    159.96 o 
  13   2   2      769.42      824.93    256.89 o 
  14   2   2      825.09     1812.66    311.54 o 
  14   2   2      222.48      518.03    377.15 o 
  15   2   2     1498.59     1802.09    165.50 o 
  16   2   2      347.46      430.25    183.55 o 
  17   2   2      110.60      413.11    333.45 o 
  18   2   2       18.61      119.23    207.52 o 
 -18   3   2      787.73     1128.35    395.84 o 
 -17   3   2     1146.13     1723.85    297.75 o 
 -16   3   2     2745.93     2668.78    272.36 o 
 -15   3   2      937.28     1318.73    282.28 o 
 -15   3   2      937.04     1062.10    224.66 o 
 -14   3   2     2683.14     2567.34    233.17 o 
 -14   3   2     4178.93     4425.62    349.69 o 
 -13   3   2     4747.45     4372.52    158.28 o 
 -12   3   2     4955.85     4854.72    269.00 o 
 -11   3   2     6432.45     6348.36    162.67 o 
 -10   3   2     3039.57     3088.33    323.91 o 
  -9   3   2    17095.84    16716.19    332.42 o 
  -8   3   2     2954.10     3129.71    293.24 o 
  -7   3   2    17789.97    16983.90    332.29 o 
  -6   3   2     3159.45     4199.67    206.49 o 
  -5   3   2    32962.90    31891.04   1654.24 o 
  -4   3   2      916.18     1319.12    105.31 o 
  -3   3   2    27643.58    27579.88   1264.08 o 
  -2   3   2     2041.39     2434.71     61.61 o 
  -1   3   2     5708.38     6433.43     95.38 o 
   0   3   2    12766.44    14520.71    204.04 o 
   1   3   2      239.22      374.05     23.85 o 
   2   3   2     6860.11     7573.77    135.73 o 
   3   3   2     1322.88     1480.36     39.83 o 
   4   3   2    10325.48    10647.79    218.48 o 
   5   3   2     9825.73     8938.38    268.88 o 
   6   3   2    10092.54    11451.20    391.33 o 
   7   3   2     8900.31     9056.58    283.96 o 
   7   3   2    10224.30     9440.56    613.41 o 
   8   3   2     6796.52     7032.92    463.51 o 
   8   3   2     7306.15     7121.60    370.32 o 
   8   3   2     6338.12     6483.31    465.05 o 
   9   3   2    10282.02    10439.24    283.05 o 
   9   3   2    10285.65    11738.12    364.52 o 
  10   3   2     4836.03     4550.14    307.16 o 
  10   3   2     4003.33     3213.36    454.87 o 
  10   3   2     3905.94     4115.50    440.95 o 
  11   3   2     1674.26     1724.36     91.00 o 
  12   3   2     3386.84     3616.16    222.60 o 
  13   3   2     1229.62     1349.02    179.68 o 
  13   3   2     1278.47     2110.53    425.74 o 
  14   3   2     3798.27     3398.07    477.94 o 
  14   3   2     3737.78     4585.20    404.86 o 
  14   3   2     3204.25     3301.27    382.05 o 
  15   3   2      127.08      102.73    203.53 o 
  15   3   2       35.92      551.41    290.53 o 
  16   3   2     1585.49     1913.32    455.00 o 
  17   3   2      530.84      692.04    320.82 o 
  17   3   2      480.37      666.78    482.97 o 
 -17   4   2     1607.13     1992.72    311.02 o 
 -16   4   2     1731.43     1805.57    394.16 o 
 -16   4   2     1892.94     1582.71    444.30 o 
 -15   4   2     1926.44     1853.00    277.25 o 
 -15   4   2     1931.44     2247.55    229.56 o 
 -14   4   2     3815.15     4541.76    442.24 o 
 -13   4   2     3063.83     3298.18    173.75 o 
 -12   4   2     8922.28    10541.45    544.97 o 
 -12   4   2     8942.24     9268.35    333.84 o 
 -12   4   2     9243.39    10722.16    661.10 o 
 -11   4   2     1471.21     1438.34    111.37 o 
 -11   4   2     1851.50     1854.29    254.31 o 
 -11   4   2     1488.08     1635.42    191.54 o 
 -10   4   2    15019.00    14064.68    536.33 o 
  -9   4   2     1350.63     1504.34     91.64 o 
  -9   4   2     2125.39     1702.58    186.12 o 
  -8   4   2    24492.26    24033.32   1006.03 o 
  -8   4   2    31544.12    31552.69   1477.27 o 
  -7   4   2     1103.82     1195.38     74.89 o 
  -6   4   2    33228.59    32895.01    775.95 o 
  -5   4   2     4011.14     4160.10    152.87 o 
  -4   4   2    34094.19    36034.38    675.28 o 
  -3   4   2      653.78      909.36     37.12 o 
  -2   4   2    38931.23    38980.03    611.74 o 
  -1   4   2     2804.10     3320.60     65.74 o 
   0   4   2    42346.80    45232.23    646.54 o 
   1   4   2    12561.44    12697.62    413.63 o 
   2   4   2    20304.96    21856.92    673.22 o 
   2   4   2    20062.77    21114.74    504.88 o 
   3   4   2     9781.13     9202.75    321.85 o 
   4   4   2    31314.63    32131.82    837.82 o 
   4   4   2    49352.69    49493.52   1098.06 o 
   5   4   2    12339.18    11878.87    450.88 o 
   5   4   2    12339.58    12285.02    418.65 o 
   6   4   2    10450.04    11157.96    291.69 o 
   7   4   2    13852.13    13927.41    362.71 o 
   8   4   2    12522.94    12085.23    358.72 o 
   9   4   2    11693.54    11324.75    229.30 o 
  10   4   2     5746.90     6810.83    525.51 o 
  10   4   2     2690.78     3554.68    412.98 o 
  11   4   2    12318.31    12636.91    401.51 o 
  11   4   2    12311.34    11175.49    351.24 o 
  12   4   2     1246.41     1275.16    217.70 o 
  13   4   2     7546.98     7197.65    246.83 o 
  14   4   2     1755.60     1812.40    201.98 o 
  15   4   2     4365.48     4089.72    269.78 o 
  15   4   2     4368.04     4440.96    609.16 o 
  16   4   2        8.07      299.17    241.55 o 
  17   4   2     3356.93     2535.89    497.54 o 
  17   4   2     3544.55     3388.66    669.48 o 
 -17   5   2      927.22      985.66    298.52 o 
 -16   5   2     1815.95     1954.05    206.88 o 
 -15   5   2     1228.26     1660.69    231.24 o 
 -14   5   2     1285.56     1439.25    244.90 o 
 -14   5   2     1239.71     1592.50    260.50 o 
 -13   5   2     3414.57     3795.84    231.88 o 
 -13   5   2     3171.88     3243.78    427.55 o 
 -13   5   2     3334.98     3704.20    439.92 o 
 -12   5   2     2325.51     2918.71    275.71 o 
 -11   5   2     2793.82     2632.56    117.29 o 
 -11   5   2     3069.43     2928.89    395.19 o 
 -10   5   2      855.54     1333.94    146.30 o 
  -9   5   2     3879.92     5480.12    227.76 o 
  -9   5   2     3817.88     3914.94    154.80 o 
  -8   5   2     2073.95     3090.14    351.76 o 
  -8   5   2     2023.93     2056.40    328.43 o 
  -7   5   2     1069.76     1034.26     84.68 o 
  -6   5   2     8051.83     8418.42    280.35 o 
  -6   5   2     8053.53     8623.88    527.44 o 
  -5   5   2     8804.15     9717.17    269.13 o 
  -4   5   2     2549.80     2271.52     78.76 o 
  -3   5   2     4599.98     4638.17     97.06 o 
  -2   5   2     8551.21     9109.04    186.64 o 
  -1   5   2    12974.48    12899.98    208.94 o 
   0   5   2       66.94      203.53     40.34 o 
   1   5   2    11506.69    11289.43    319.40 o 
   2   5   2     9771.85    10405.47    261.14 o 
   2   5   2    16621.57    17756.37    882.68 o 
   3   5   2     4044.51     4048.35    118.07 o 
   4   5   2     3706.47     4034.30    164.08 o 
   4   5   2     3693.23     3997.82    135.86 o 
   5   5   2     2920.64     3359.53    106.21 o 
   5   5   2     2889.07     3559.06    326.62 o 
   6   5   2     8574.88     8589.59    193.60 o 
   7   5   2     1169.67     1318.21     73.08 o 
   8   5   2     7352.97     7369.98    265.40 o 
   8   5   2     6511.78     6637.60    473.05 o 
   9   5   2     1318.50     1369.26    199.40 o 
   9   5   2     1422.15     1941.29    209.33 o 
   9   5   2     1257.75     1409.99    153.77 o 
  10   5   2     2068.51     2241.10    186.25 o 
  11   5   2      692.13      906.52    100.93 o 
  12   5   2     2475.80     2880.94    313.73 o 
  12   5   2     2704.73     2571.85    472.79 o 
  13   5   2     1260.93     1405.48    166.28 o 
  14   5   2      868.84     1105.15    392.74 o 
  14   5   2      987.92     1499.83    546.26 o 
  15   5   2      344.18      282.02    211.26 o 
  16   5   2     1521.82     1522.13    198.76 o 
  17   5   2      176.66      269.00    333.45 o 
 -17   6   2      175.36       17.40    179.68 o 
 -15   6   2     2817.19     2923.22    425.61 o 
 -15   6   2     2147.90     2382.63    269.91 o 
 -14   6   2       32.15       10.57    218.61 o 
 -13   6   2       60.74      300.46    124.77 o 
 -12   6   2      609.61      974.84    153.00 o 
 -11   6   2     1788.27     2015.15    120.77 o 
 -10   6   2        3.84       60.32     59.55 o 
  -9   6   2      451.87      864.24     81.33 o 
  -8   6   2     1064.94     1459.10    354.72 o 
  -8   6   2      372.49      325.46    172.85 o 
  -8   6   2      954.32     1324.66    229.56 o 
  -7   6   2     4438.12     4711.38    150.03 o 
  -7   6   2     4676.74     4873.02    179.16 o 
  -6   6   2     1074.47     1297.20    294.01 o 
  -6   6   2     2713.83     5046.64    379.85 o 
  -6   6   2     2536.94     2851.42    170.40 o 
  -6   6   2      461.85     -181.36    181.36 o 
  -5   6   2     2319.04     2257.22    110.72 o 
  -5   6   2      542.45      464.93     98.86 o 
  -4   6   2      205.15      298.14     81.20 o 
  -4   6   2      762.31      612.25    105.82 o 
  -3   6   2     1803.11     2593.63    168.21 o 
  -2   6   2     1531.69     1357.78    141.53 o 
  -2   6   2     1518.51     1232.24    196.31 o 
  -1   6   2     2010.39     3040.13    130.06 o 
   0   6   2     5056.11     5224.00    118.33 o 
   1   6   2        4.09       87.65     39.18 o 
   2   6   2     1321.53     1503.05     80.30 o 
   3   6   2     4787.28     5355.35    398.03 o 
   3   6   2      390.16      787.42    127.48 o 
   4   6   2      560.36      758.55     76.82 o 
   5   6   2      185.33      192.05     76.82 o 
   6   6   2     1016.04     1198.21     78.37 o 
   7   6   2     5754.25     6011.04    157.12 o 
   8   6   2      142.25      179.04    182.00 o 
   9   6   2      360.81      478.59     88.29 o 
  10   6   2     2458.86     2593.38    488.13 o 
  11   6   2     4716.09     4977.17    179.55 o 
  11   6   2     5698.71     5759.56    543.04 o 
  12   6   2       27.48      276.22    277.38 o 
  12   6   2      268.77      604.91    406.79 o 
  13   6   2      236.01       25.26    326.23 o 
  13   6   2      306.55      804.95    389.14 o 
  15   6   2     1282.81     1700.90    346.21 o 
  15   6   2     1282.07     1224.38    348.28 o 
  16   6   2      104.21     -254.05    254.05 o 
 -16   7   2     1275.79     1354.18    425.23 o 
 -15   7   2     1553.52     2003.81    397.26 o 
 -13   7   2     3231.69     3677.39    269.52 o 
 -13   7   2     3729.85     3952.84    340.28 o 
 -12   7   2     1204.29      738.57    210.62 o 
 -11   7   2     3363.21     3245.20    148.75 o 
 -10   7   2     1368.33     1726.68    366.58 o 
  -9   7   2     4664.05     4501.54    171.82 o 
  -9   7   2     4805.60     4503.09    305.87 o 
  -8   7   2     2079.22     2002.00    161.38 o 
  -7   7   2     7850.53     7885.05    470.34 o 
  -7   7   2     5921.09     6034.11    183.68 o 
  -6   7   2     2501.59     2649.57    108.01 o 
  -5   7   2     9228.04     9297.10    242.19 o 
  -4   7   2     1254.49     1139.95    219.38 o 
  -4   7   2     1275.86     1707.09    303.29 o 
  -4   7   2     1387.35     1438.60    186.25 o 
  -3   7   2    10762.88    10287.01    463.25 o 
  -3   7   2    11185.42    11361.36    650.66 o 
  -2   7   2     3552.83     3646.45    109.17 o 
  -1   7   2    16730.71    16748.54    611.22 o 
  -1   7   2    13959.80    14180.82    402.28 o 
   0   7   2     1126.21     1012.73     93.84 o 
   0   7   2      792.35     1002.29     91.00 o 
   1   7   2    12839.35    12536.62    235.62 o 
   2   7   2     7327.04     7589.23    162.67 o 
   3   7   2     8449.75     8569.87    542.65 o 
   4   7   2     7820.79     7237.61    164.08 o 
   5   7   2     8187.89     8008.79    216.54 o 
   6   7   2     9232.34     8442.91    354.72 o 
   6   7   2    12547.62    12010.22    619.99 o 
   7   7   2     1973.39     2023.40     86.75 o 
   8   7   2     9102.26     8951.79    309.61 o 
   9   7   2     2896.02     3338.52    144.75 o 
   9   7   2     3679.13     2928.76    444.82 o 
  10   7   2     4398.18     4746.19    307.03 o 
  10   7   2     5438.48     4911.04    536.08 o 
  11   7   2      271.52      448.68    183.42 o 
  11   7   2      254.38      300.71    195.15 o 
  12   7   2     4004.44     4015.09    344.02 o 
  12   7   2     3973.79     4465.97    367.22 o 
  13   7   2     1584.38     1957.79    221.83 o 
  14   7   2     2501.79     2380.57    246.19 o 
  15   7   2      340.15      266.81    386.69 o 
 -15   8   2     1136.55     1423.52    527.05 o 
 -14   8   2     2965.38     3559.19    299.04 o 
 -14   8   2     2942.10     3144.27    391.33 o 
 -13   8   2     1246.20     1036.06    163.18 o 
 -12   8   2     4002.16     4131.74    506.56 o 
 -12   8   2     5305.76     4459.91    493.93 o 
 -11   8   2     1496.08     1653.08    170.66 o 
 -10   8   2     6714.00     6980.59    520.48 o 
 -10   8   2     6448.74     6758.50    353.95 o 
  -9   8   2      782.41      903.56    234.98 o 
  -7   8   2       19.16      138.05    100.28 o 
  -7   8   2      168.73      365.03    358.72 o 
  -6   8   2    18592.48    17735.23    381.66 o 
  -5   8   2      457.00      301.74     91.77 o 
  -4   8   2    18556.12    17339.53    343.64 o 
  -3   8   2      415.93      420.20    142.43 o 
  -2   8   2    15382.31    15157.07    284.21 o 
  -1   8   2     3084.41     3090.27     94.48 o 
   0   8   2     7587.78     7310.04    189.99 o 
   0   8   2     7973.58     8753.16    343.89 o 
   1   8   2     2610.11     2610.91    193.34 o 
   2   8   2     6447.28     6296.80    193.34 o 
   2   8   2     6472.72     6477.64    247.99 o 
   3   8   2     4402.43     4754.56    228.14 o 
   3   8   2     2804.23     2899.63    283.31 o 
   4   8   2    10195.46    10481.26    348.02 o 
   4   8   2    11135.71    10820.64    349.82 o 
   5   8   2     6059.46     5828.91    257.92 o 
   5   8   2     6232.44     6337.53    412.85 o 
   6   8   2     4670.74     4568.70    184.06 o 
   7   8   2     4208.12     3800.48    205.20 o 
   7   8   2     4374.75     4518.43    216.54 o 
   8   8   2     6259.36     6355.57    311.02 o 
   8   8   2     6226.84     5848.50    275.71 o 
   9   8   2     5468.80     5483.85    196.82 o 
  10   8   2     1995.32     1843.20    441.60 o 
  11   8   2     5932.18     5471.74    204.81 o 
  12   8   2      532.46      672.06    221.06 o 
  13   8   2     4734.09     4621.67    213.45 o 
  14   8   2      914.28     1036.71    190.51 o 
  15   8   2     2811.79     2621.35    272.61 o 
 -14   9   2      270.38      -41.38    323.91 o 
 -13   9   2     1087.83     1606.17    484.90 o 
 -13   9   2      938.06      982.44    245.03 o 
 -13   9   2     1288.30     1102.57    508.49 o 
 -12   9   2      585.28      886.28    313.09 o 
 -12   9   2      580.72       47.69    329.59 o 
 -11   9   2     1887.84     1773.86    153.26 o 
 -11   9   2     2286.05     2075.47    447.27 o 
 -10   9   2       54.02       -1.93    390.94 o 
  -9   9   2     3029.19     2798.96    163.57 o 
  -8   9   2      497.69      988.11    287.31 o 
  -8   9   2     1172.96     1134.15    384.37 o 
  -7   9   2     4981.45     5007.07    257.28 o 
  -7   9   2     6253.95     7144.93    508.62 o 
  -6   9   2     4117.84     4092.56    231.37 o 
  -6   9   2     6352.48     6151.79    235.23 o 
  -5   9   2     5032.36     4742.32    166.28 o 
  -4   9   2      307.05      253.54     93.96 o 
  -3   9   2     2099.17     1850.81    217.19 o 
  -3   9   2     2045.53     1738.93    302.26 o 
  -3   9   2     2099.27     1904.82    222.09 o 
  -2   9   2     3505.46     4208.69    199.40 o 
  -2   9   2     3735.37     3636.53    252.12 o 
  -2   9   2     3461.07     3943.04    289.11 o 
  -1   9   2     3344.55     3162.71    113.17 o 
   0   9   2      224.00      129.02     54.01 o 
   1   9   2     1425.89     1571.36     77.21 o 
   2   9   2     2484.78     2531.89    100.54 o 
   3   9   2      976.61     1048.82    144.49 o 
   3   9   2     1146.16     1420.69    371.86 o 
   4   9   2      411.75      399.45     86.36 o 
   5   9   2     2251.95     2237.62    130.70 o 
   5   9   2     4557.64     3926.41    281.89 o 
   6   9   2     4436.08     4547.95    182.13 o 
   6   9   2     4558.30     4460.81    479.23 o 
   7   9   2     1200.10     1170.11    180.45 o 
   7   9   2     3140.56     3190.16    285.89 o 
   7   9   2     1552.88     1041.09    244.26 o 
   8   9   2     2070.18     1970.04    188.19 o 
   9   9   2     1109.11      889.89    125.03 o 
  10   9   2     2467.23     2157.06    453.33 o 
  11   9   2      486.89      438.24    125.67 o 
  12   9   2     2056.38     2677.42    459.38 o 
  12   9   2     2055.35     2452.11    314.50 o 
  13   9   2      564.95      555.93    200.17 o 
  13   9   2      688.99      242.58    288.73 o 
  14   9   2      862.77     1138.66    252.51 o 
  14   9   2      863.27      606.84    348.15 o 
 -13  10   2      485.58      588.67    194.63 o 
 -12  10   2      142.47      310.90    200.30 o 
 -11  10   2     2035.50     1900.18    149.52 o 
 -10  10   2      159.36      591.89    353.82 o 
  -9  10   2      615.48      718.59    310.25 o 
  -9  10   2      197.92       78.11    149.78 o 
  -8  10   2      216.53     -124.38    231.37 o 
  -7  10   2     2369.72     2503.15    148.36 o 
  -6  10   2      865.81      568.17    138.18 o 
  -5  10   2       63.47       76.82    226.73 o 
  -5  10   2       72.68      361.04    133.79 o 
  -4  10   2     1751.13     2082.82    373.93 o 
  -4  10   2     3475.34     3173.53    215.64 o 
  -4  10   2     1099.39      856.12    335.39 o 
  -3  10   2      823.56     2090.30    277.13 o 
  -2  10   2     1548.81     1449.94    182.64 o 
  -2  10   2     1187.36     1269.23    134.44 o 
  -1  10   2      170.33      238.71     93.96 o 
   0  10   2      566.29      513.78    108.14 o 
   0  10   2      633.83      495.35    155.71 o 
   1  10   2       11.97       49.88     65.22 o 
   2  10   2      906.14      803.66     85.97 o 
   3  10   2     3178.64     3195.57    134.05 o 
   4  10   2      718.77      908.71     98.48 o 
   5  10   2      215.51      697.32    144.49 o 
   5  10   2      725.43      549.48    202.49 o 
   6  10   2     1362.93     1083.88    416.72 o 
   6  10   2      993.82      916.19    144.36 o 
   7  10   2     2464.46     2468.86    155.96 o 
   7  10   2     3451.75     3419.34    469.95 o 
   8  10   2     1282.30     1584.77    277.25 o 
   8  10   2     1005.04      927.14    265.91 o 
   9  10   2      146.81      -42.79    130.31 o 
  10  10   2      743.85     1031.16    372.38 o 
  11  10   2     1009.14     1103.60    143.33 o 
  12  10   2      194.83      195.92    382.69 o 
  13  10   2      112.44      512.10    234.72 o 
 -12  11   2      469.95      106.60    254.05 o 
 -11  11   2      849.03      956.79    292.85 o 
 -11  11   2      848.37      775.05    184.84 o 
 -10  11   2      340.93      511.20    413.88 o 
  -9  11   2     2349.96     2813.40    282.28 o 
  -9  11   2     2352.86     2197.80    403.70 o 
  -8  11   2      108.47      -59.94    331.39 o 
  -7  11   2     2975.78     3151.36    258.05 o 
  -7  11   2     3017.35     2855.16    233.56 o 
  -6  11   2      699.06     1012.86    192.05 o 
  -5  11   2     3916.45     3753.05    164.08 o 
  -4  11   2      823.53      888.09    148.87 o 
  -3  11   2     5682.19     5294.64    272.36 o 
  -2  11   2     2492.20     2206.43    132.63 o 
  -2  11   2     2678.17     2622.63    476.01 o 
  -1  11   2     7333.22     7084.61    533.76 o 
  -1  11   2     8254.07     8002.73    604.26 o 
   0  11   2     1984.27     1631.56    150.55 o 
   0  11   2     2084.27     2592.86    190.12 o 
   1  11   2     8583.59     8106.75    376.63 o 
   1  11   2     8780.43     8993.81    670.26 o 
   2  11   2     3172.09     3004.04    133.28 o 
   3  11   2     4462.71     4157.52    193.60 o 
   4  11   2     2901.54     2917.81    171.04 o 
   5  11   2     4553.65     4642.17    553.73 o 
   6  11   2     4357.80     3927.06    261.40 o 
   6  11   2     4399.86     3831.42    300.33 o 
   7  11   2     1415.14     1399.55    331.39 o 
   7  11   2     1488.46     1936.65    434.12 o 
   7  11   2     1458.83     1347.47    362.58 o 
   8  11   2     2784.15     2963.43    218.99 o 
   9  11   2     1168.50     1205.56    144.11 o 
  10  11   2     2090.87     2450.04    277.77 o 
  11  11   2      499.71      441.34    415.69 o 
  11  11   2      498.58      651.44    243.87 o 
  11  11   2      537.17      682.76    339.77 o 
 -10  12   2     2106.73     2705.90    374.31 o 
  -9  12   2      635.09      722.33    252.12 o 
  -9  12   2      240.32      332.94    257.02 o 
  -8  12   2     2581.46     2270.36    581.32 o 
  -7  12   2       63.94        6.96    156.09 o 
  -6  12   2     2851.32     2752.17    182.90 o 
  -5  12   2      349.28      217.32    146.30 o 
  -4  12   2     5705.64     5668.18    226.73 o 
  -3  12   2      242.02      207.39    165.24 o 
  -2  12   2     3980.17     3856.55    225.57 o 
  -2  12   2     4003.03     4051.18    511.46 o 
  -1  12   2      688.70      797.60    293.37 o 
  -1  12   2      639.04      668.71    252.51 o 
   0  12   2     7155.80     7181.02    248.38 o 
   0  12   2     7748.57     7528.78    512.36 o 
   1  12   2     1111.97     1175.53    241.55 o 
   2  12   2     5724.96     5620.61    277.38 o 
   2  12   2     5492.64     5232.51    237.81 o 
   3  12   2     2350.76     2173.95    207.26 o 
   4  12   2     5083.40     4685.73    209.71 o 
   5  12   2     2682.56     2670.97    239.87 o 
   6  12   2     1922.78     2586.93    518.93 o 
   6  12   2     1919.21     1619.70    390.68 o 
   7  12   2     2110.95     2079.21    189.99 o 
   8  12   2     2150.73     2438.19    308.58 o 
   9  12   2     1585.92     1525.48    204.56 o 
   9  12   2     1608.52     1710.96    447.78 o 
  10  12   2      257.34      507.07    299.55 o 
  -8  13   2        4.68     -214.35    286.28 o 
  -7  13   2     1755.43     1348.25    223.50 o 
  -6  13   2      946.55     1163.93    233.82 o 
  -6  13   2     1013.64      664.46    529.24 o 
  -5  13   2     1067.77     1054.49    190.38 o 
  -4  13   2      336.78      499.08    254.31 o 
  -4  13   2      397.64      681.99    290.92 o 
  -3  13   2     1467.08     1098.19    296.59 o 
  -3  13   2     1442.83     1007.19    229.82 o 
  -2  13   2     1266.09      960.79    261.01 o 
  -2  13   2     1219.16     1480.36    218.86 o 
  -1  13   2     1085.78      635.45    380.11 o 
  -1  13   2     1503.18     1074.21    338.48 o 
   0  13   2      383.78      368.25    122.06 o 
   0  13   2      384.90      270.16    241.16 o 
   1  13   2     1443.00     1281.74    181.87 o 
   2  13   2     1487.07     1662.36    129.41 o 
   3  13   2      737.89      839.88    186.38 o 
   4  13   2      472.56      695.26    194.89 o 
   4  13   2      736.38      295.30    330.49 o 
   5  13   2     2890.14     2644.42    306.64 o 
   5  13   2     2379.66     1732.87    513.78 o 
   6  13   2     1310.57     1623.44    239.62 o 
   7  13   2     1016.07     1150.65    370.32 o 
   7  13   2     1677.89     1870.66    259.47 o 
  -4  14   2      538.66      476.27    164.86 o 
  -3  14   2      345.86      344.54    184.96 o 
  -2  14   2      403.88      182.90    177.75 o 
  -2  14   2      566.66      303.16    443.79 o 
  -1  14   2       95.08       40.73    217.32 o 
   0  14   2      331.30      243.74    103.25 o 
   1  14   2      148.61     -148.87    219.64 o 
   2  14   2      301.43      303.42    119.87 o 
   3  14   2     1455.46     1566.85    235.75 o 
   4  14   2      243.07      212.16    233.95 o 
   4  14   2      409.03      767.96    449.97 o 
 -16   0   4     2808.25     2436.12    262.56 o 
 -12   0   2      791.89      727.10    223.12 o 
 -11   0   2     3978.20     2180.39    114.59 o 
   7   0   0     2873.77     1514.13     79.14 o 
   6   0   0    48144.96    25729.20    828.41 o 
  -5   1   2     4288.04     2925.41    158.41 o 
  -5   1   2     4288.04     2368.71    171.43 o 
  -4   1   2     1289.10      777.50     78.50 o 
   2   0   2    66959.17    38128.42    961.56 o 
  -2   0   4    29922.64    18004.50    377.41 o 
  -3   0   4     1233.35      960.79    172.98 o 
  -6   0   6     2713.95     1773.99    261.40 o 
  -7   0   6     3626.78     2468.35    190.12 o 
 -11   0   8     3131.19     1492.87    131.22 o 
 -12   0   8    17313.13     8217.21    432.32 o 
 -11   2  13       10.91      139.46    162.79 o 
 -12   2  14      187.33       21.91    399.58 o 
 -13   2  15      930.90     1801.96    459.25 o 
 -15   0  10     1834.32     1183.26    404.60 o 
  16   2   7      248.05       97.70    630.81 o 
 -18   1   3     1362.97     1636.07    428.58 o 
 -17   1   3     1651.22     2905.30    570.10 o 
 -16   1   3     1822.88     1904.43    210.23 o 
 -15   1   3     2371.10     2550.07    158.93 o 
 -14   1   3     4401.40     3970.24    346.34 o 
 -14   1   3     5326.91     5243.85    472.92 o 
 -13   1   3      353.52      645.25    158.03 o 
 -13   1   3     1302.86     1190.86    242.45 o 
 -12   1   3     5238.93     5935.12    464.67 o 
 -12   1   3     3324.26     3599.92    335.00 o 
 -12   1   3     4988.60     5024.08    341.44 o 
 -11   1   3     1681.20     1822.58    116.65 o 
 -11   1   3     3437.15     3498.35    197.08 o 
 -10   1   3     6908.58     6314.20    418.39 o 
  -9   1   3      722.93      824.03     65.74 o 
  -8   1   3     9418.03     8669.89    486.45 o 
  -7   1   3     1909.77     2108.73     79.14 o 
  -6   1   3     7360.96     6320.39    247.22 o 
  -5   1   3     6963.07     7698.15    220.67 o 
  -4   1   3    25069.42    25447.43    572.94 o 
  -3   1   3     3945.11     4038.04     66.64 o 
  -2   1   3    17575.76    17680.33    280.73 o 
  -1   1   3    16416.39    17085.60    229.05 o 
   0   1   3     5659.71     6411.77    112.91 o 
   1   1   3    35439.09    36175.53    493.54 o 
   2   1   3    35990.21    34979.51    696.04 o 
   2   1   3    33989.88    35750.56    821.32 o 
   3   1   3     3777.08     3869.44    153.39 o 
   4   1   3    12384.91    12109.72    376.37 o 
   5   1   3    19150.21    17359.76    849.55 o 
   6   1   3      773.13     1002.29    167.69 o 
   7   1   3    14091.99    14040.06    382.43 o 
   8   1   3     3240.38     3993.70    367.48 o 
   9   1   3     6815.05     6445.03    165.12 o 
  10   1   3       42.69       90.10     61.10 o 
  11   1   3     9810.97    10287.66    484.65 o 
  11   1   3     9739.42    10009.76    345.96 o 
  11   1   3     9710.40    10361.13    544.33 o 
  12   1   3      366.12      770.79    248.51 o 
  12   1   3      643.98     1028.20    257.66 o 
  12   1   3      382.09      877.26    186.25 o 
  13   1   3     4987.71     4806.38    235.23 o 
  13   1   3     5095.59     5172.19    428.19 o 
  14   1   3     1534.96     1390.01    201.98 o 
  15   1   3     2586.69     2691.85    227.89 o 
  16   1   3      401.22      452.81    350.72 o 
  16   1   3     1201.81     2006.90    459.90 o 
  17   1   3     2013.74     2687.21    389.52 o 
  18   1   3      312.30      634.81    410.15 o 
  18   1   3     1200.24     1810.85    391.84 o 
 -18   2   3     1500.55     1605.26    416.07 o 
 -17   2   3     2443.45     3042.19    313.34 o 
 -16   2   3      914.74      868.50    168.08 o 
 -15   2   3     3523.69     3555.71    196.44 o 
 -14   2   3     2542.16     1909.46    359.36 o 
 -14   2   3     2532.28     2582.16    174.91 o 
 -13   2   3    12917.91    13162.93    480.26 o 
 -13   2   3    12906.84    12709.47    475.62 o 
 -12   2   3     1929.93     1800.93    385.14 o 
 -12   2   3     1938.55     1808.66    262.82 o 
 -11   2   3    14815.36    15192.39    519.45 o 
 -11   2   3    14698.25    15337.78    577.58 o 
 -10   2   3      893.57      951.76     93.84 o 
  -9   2   3    26094.81    25416.24    481.68 o 
  -8   2   3     1987.62     1960.50    231.63 o 
  -7   2   3    29531.71    28220.10    495.73 o 
  -6   2   3       50.14      331.39     99.89 o 
  -5   2   3    55410.68    55510.22   1235.98 o 
  -4   2   3    21186.05    20096.86    535.43 o 
  -3   2   3    45927.52    47848.16    713.82 o 
  -2   2   3    17237.71    18645.37    304.45 o 
  -1   2   3    69744.56    72961.37    971.87 o 
   0   2   3      333.83      520.09     28.74 o 
   1   2   3    63663.95    63532.16    839.37 o 
   2   2   3    25245.09    25862.09    387.98 o 
   3   2   3    13772.35    14000.23    452.17 o 
   4   2   3    10975.21    10626.91    270.29 o 
   5   2   3    17705.88    18097.04    482.07 o 
   6   2   3     6477.31     6573.54    409.89 o 
   6   2   3     6477.31     5998.66    340.93 o 
   7   2   3    19800.57    23427.26   1154.13 o 
   7   2   3     6336.70     6724.22    447.40 o 
   8   2   3    21031.12    20990.49   1163.54 o 
   9   2   3     6573.32     7569.64    211.78 o 
   9   2   3     6405.14     6449.93    242.32 o 
  10   2   3    18252.05    16356.70    915.67 o 
  11   2   3     2031.56     2159.64    101.31 o 
  12   2   3     8263.87     8055.58    312.57 o 
  13   2   3     2601.18     2667.49    160.60 o 
  14   2   3     7176.00     7119.28    306.64 o 
  15   2   3      168.81      140.11    150.55 o 
  16   2   3     4372.31     4187.30    255.60 o 
  17   2   3     1171.58     1457.03    371.09 o 
 -18   3   3      820.98      763.45    389.52 o 
 -17   3   3      276.48      470.21    397.00 o 
 -16   3   3      467.30      764.61    205.59 o 
 -15   3   3     1247.61     1314.35    140.62 o 
 -14   3   3     2872.79     2483.94    326.11 o 
 -13   3   3      951.64     1028.59    179.81 o 
 -13   3   3      928.19     1210.46    165.24 o 
 -12   3   3     4669.00     4832.93    387.98 o 
 -11   3   3     3234.01     3607.01    111.88 o 
 -10   3   3     7812.17     7399.50    464.67 o 
  -9   3   3     3510.76     3670.30    105.95 o 
  -8   3   3    14717.73    15681.16    785.10 o 
  -7   3   3     4296.85     4545.24    153.13 o 
  -7   3   3     6972.69     7555.20    257.28 o 
  -6   3   3    26841.91    26475.63   1396.58 o 
  -5   3   3     8081.89     7513.44    418.39 o 
  -5   3   3     8079.41     9205.71    361.81 o 
  -4   3   3    24806.37    25235.01    867.08 o 
  -4   3   3    28373.68    31789.35   1449.94 o 
  -3   3   3       23.90       54.65     23.20 o 
  -2   3   3    14829.23    15240.21    235.36 o 
  -1   3   3      135.77      259.08     25.65 o 
   0   3   3    25699.17    27791.78    397.51 o 
   1   3   3      483.10      513.91     28.87 o 
   2   3   3    20893.74    20520.79    334.23 o 
   3   3   3      557.07      682.63     32.48 o 
   4   3   3    10811.97    11712.47    239.49 o 
   5   3   3     7075.27     7380.94    313.86 o 
   6   3   3     7229.05     7775.62    207.01 o 
   6   3   3    14226.73    13943.26    621.66 o 
   7   3   3    16981.68    18587.62    461.32 o 
   8   3   3     3560.21     3842.63    191.93 o 
   9   3   3     4558.55     4547.95    207.26 o 
   9   3   3     4611.69     4122.98    244.51 o 
  10   3   3      857.26     1406.64    294.91 o 
  10   3   3     1560.96     1959.47    469.05 o 
  11   3   3     4969.35     4985.29    165.37 o 
  11   3   3     7087.36     7772.01    379.85 o 
  12   3   3      288.47      626.95    256.76 o 
  12   3   3      131.47     1354.43    268.75 o 
  13   3   3     4327.25     4199.28    183.42 o 
  14   3   3      262.99      501.15    190.51 o 
  15   3   3     1959.62     1927.50    222.73 o 
  15   3   3     1566.98     2749.47    486.45 o 
  16   3   3      423.26      451.01    260.88 o 
  16   3   3      465.07      334.87    474.08 o 
  17   3   3     1472.33     1558.99    387.72 o 
 -17   4   3      673.30     1756.97    463.89 o 
 -16   4   3     1806.27     2067.87    195.92 o 
 -15   4   3      803.86     1108.24    230.08 o 
 -14   4   3       24.50      278.29    172.33 o 
 -13   4   3      471.51      332.03    138.95 o 
 -13   4   3     1292.30     1098.45    414.14 o 
 -12   4   3     4401.83     4767.58    236.01 o 
 -12   4   3     4408.03     5127.85    443.01 o 
 -11   4   3      807.11      923.79    137.79 o 
 -11   4   3      756.87      746.95    100.93 o 
 -10   4   3      262.32      392.74     58.91 o 
  -9   4   3      493.12      466.73     68.06 o 
  -8   4   3      288.71      889.12    245.67 o 
  -7   4   3     3454.47     3566.54    106.21 o 
  -6   4   3     6731.68     7181.28    214.61 o 
  -5   4   3      982.00     1263.30    154.93 o 
  -4   4   3     5953.90     5839.74    132.38 o 
  -3   4   3     4687.69     3806.54    293.88 o 
  -2   4   3    10457.94    10719.33    224.66 o 
  -2   4   3    15629.63    14467.86    702.22 o 
  -1   4   3     2847.31     3357.47    255.34 o 
   0   4   3     8738.17     8736.79    153.90 o 
   1   4   3     6849.09     7389.96    285.12 o 
   2   4   3    10322.84    11622.88    258.56 o 
   2   4   3    11121.10    12672.09    360.26 o 
   3   4   3      670.83      697.45     37.51 o 
   4   4   3     1260.12     1514.52     68.83 o 
   5   4   3      309.08      357.68     84.04 o 
   6   4   3     6499.71     7128.82    194.89 o 
   7   4   3     3001.93     3156.00    104.92 o 
   8   4   3      256.59      358.46    135.98 o 
   9   4   3      807.19      744.11     77.85 o 
  10   4   3       46.90       56.71    185.74 o 
  10   4   3      296.67      610.96    376.37 o 
  11   4   3     1507.59     1717.02    144.62 o 
  11   4   3     2021.87     2209.14    202.62 o 
  12   4   3     1117.39     1236.11    404.34 o 
  12   4   3       95.34      -17.27    267.84 o 
  12   4   3      538.77     1483.71    235.88 o 
  13   4   3      541.67      855.61    251.22 o 
  13   4   3      167.66      304.71    161.25 o 
  14   4   3        2.59     -200.56    241.03 o 
  14   4   3      607.43     1174.49    321.72 o 
  15   4   3      313.50      375.86    223.89 o 
  16   4   3     1934.81     2879.39    514.94 o 
  16   4   3     2099.47     2020.31    482.46 o 
  17   4   3       66.35      379.73    334.10 o 
 -17   5   3     1622.12     2102.16    463.64 o 
 -16   5   3     1907.69     2101.25    208.55 o 
 -15   5   3     2096.60     2529.31    206.10 o 
 -14   5   3     3409.24     3810.53    375.09 o 
 -14   5   3     3696.12     3750.60    246.19 o 
 -13   5   3     2587.89     3100.45    175.94 o 
 -12   5   3     3850.60     4240.92    417.62 o 
 -12   5   3     3478.79     3282.97    283.57 o 
 -11   5   3     2598.03     2608.20    138.18 o 
 -11   5   3     4812.44     5627.32    275.84 o 
 -10   5   3     8066.55     8431.31    526.15 o 
  -9   5   3      436.47      538.40     72.31 o 
  -8   5   3    12797.58    12625.95    476.01 o 
  -7   5   3     1764.03     1829.41     89.71 o 
  -6   5   3    19725.26    20053.93    495.86 o 
  -5   5   3     1210.74     1272.71    110.59 o 
  -4   5   3    22371.03    22017.01    408.60 o 
  -3   5   3     2851.03     2902.34     79.40 o 
  -2   5   3    22068.91    22002.06    358.46 o 
  -1   5   3     8082.75    10467.60    304.45 o 
   0   5   3    12997.43    13013.80    313.99 o 
   0   5   3    14741.94    15666.98    342.35 o 
   1   5   3     5010.09     8599.13    314.38 o 
   2   5   3    24775.58    23670.61    407.57 o 
   3   5   3     8445.14     8742.20    503.21 o 
   4   5   3    15378.58    15741.09    439.40 o 
   4   5   3    14742.58    15053.57    364.26 o 
   5   5   3     9949.33     9247.08    244.26 o 
   5   5   3     9580.84     8944.83    339.12 o 
   6   5   3    12028.80    11987.79    286.66 o 
   7   5   3    10354.60    10199.75    259.21 o 
   8   5   3     5338.74     5606.82    336.03 o 
   8   5   3     5315.36     5375.45    294.14 o 
   9   5   3     5532.69     5508.73    194.76 o 
   9   5   3     7543.07     6866.77    558.89 o 
  10   5   3     1428.22     2577.13    271.07 o 
  11   5   3     7557.85     6937.02    422.91 o 
  11   5   3     7307.51     6645.72    227.89 o 
  12   5   3     1121.80     3189.77    505.53 o 
  12   5   3      423.47      415.95    336.67 o 
  13   5   3     3127.65     3437.38    206.75 o 
  14   5   3     1785.51     2105.76    257.28 o 
  15   5   3     2556.37     2634.24    199.79 o 
  16   5   3       54.20       -1.93    177.75 o 
  17   5   3     1544.31     2005.10    525.64 o 
 -17   6   3     2067.94     1999.81    389.52 o 
 -16   6   3     1955.31     1933.17    267.07 o 
 -15   6   3     1554.67     1904.82    252.89 o 
 -14   6   3     2153.26     1902.50    203.91 o 
 -13   6   3     4063.35     4193.35    194.76 o 
 -12   6   3     1402.10     1429.19    198.63 o 
 -11   6   3     4117.04     4199.67    129.28 o 
 -10   6   3      622.76     1332.39    328.17 o 
  -9   6   3     7664.58     7715.03    208.81 o 
  -8   6   3     1225.45     1437.96    258.82 o 
  -8   6   3     2242.93     2929.53    240.26 o 
  -8   6   3     2059.41     2861.74    392.74 o 
  -7   6   3     5659.60     5482.18    192.57 o 
  -7   6   3     5993.06     6035.14    415.04 o 
  -6   6   3        2.37     -103.12    123.22 o 
  -5   6   3    16903.72    16019.51    384.11 o 
  -4   6   3     2464.69     2508.95    320.05 o 
  -4   6   3     2093.76     1915.26     87.39 o 
  -3   6   3    11236.85    10924.79    230.59 o 
  -2   6   3     1667.95     1727.97    106.98 o 
  -2   6   3      903.79      987.85     87.26 o 
  -1   6   3    24094.53    23038.77    718.72 o 
   0   6   3     9320.82     9960.00    190.77 o 
   1   6   3     9468.59     9352.91    182.90 o 
   2   6   3     4026.83     3765.94    102.86 o 
   3   6   3    10238.57    10446.97    609.93 o 
   4   6   3    14168.07    14093.04    348.40 o 
   4   6   3    18233.74    19403.53    976.00 o 
   5   6   3     7927.34     7525.17    255.60 o 
   5   6   3     7917.02     7954.52    224.92 o 
   6   6   3    10167.83    10441.04    327.14 o 
   7   6   3      744.53      607.87    107.24 o 
   7   6   3     2736.07     3609.46    196.44 o 
   7   6   3     3087.32     3487.65    223.12 o 
   8   6   3    12989.24    12888.64    526.41 o 
   9   6   3     3104.74     3128.03    127.09 o 
   9   6   3     4439.28     4997.66    354.33 o 
  10   6   3     6214.28     5834.71    162.15 o 
  11   6   3       57.17       94.48     97.06 o 
  12   6   3     3069.59     3795.45    465.70 o 
  12   6   3     3008.55     2771.51    334.87 o 
  13   6   3     1556.05     1526.51    173.62 o 
  14   6   3     1969.27     1488.23    290.01 o 
  15   6   3       48.62      -28.23    308.58 o 
  15   6   3       19.22     -311.41    311.41 o 
  16   6   3     1443.94     1486.68    382.30 o 
  16   6   3     1302.56     1195.76    264.11 o 
 -14   7   3     2157.32     1854.68    342.99 o 
 -13   7   3      656.52      830.60    167.31 o 
 -12   7   3     1615.48     1407.15    177.75 o 
 -11   7   3     1863.23     2068.90    125.93 o 
 -10   7   3     3292.61     3400.39    349.69 o 
  -9   7   3      534.38     1855.32    205.72 o 
  -9   7   3      372.41      349.56    203.14 o 
  -8   7   3     6163.93     5746.29    248.77 o 
  -7   7   3     2297.40     2192.25     92.80 o 
  -6   7   3     7377.65     6399.53    289.89 o 
  -6   7   3     7456.08     6487.18    432.83 o 
  -5   7   3     2488.35     2516.30    140.37 o 
  -5   7   3     2669.74     2557.93    150.81 o 
  -4   7   3     8733.07     8192.21    202.37 o 
  -3   7   3     9720.17     8898.68    537.49 o 
  -3   7   3     8085.54     7348.20    362.71 o 
  -2   7   3    12290.45    12183.06    232.66 o 
  -1   7   3     9268.59     9370.31    256.63 o 
   0   7   3     5210.52     5712.77    200.05 o 
   0   7   3     5373.76     5786.76    182.26 o 
   1   7   3     2527.46     2457.39     83.14 o 
   2   7   3     4689.46     4693.47    161.89 o 
   2   7   3     4925.67     4811.02    239.62 o 
   3   7   3     8723.57     9476.39    385.27 o 
   3   7   3    10555.41    10620.21    608.13 o 
   4   7   3     4236.03     5077.71    219.77 o 
   4   7   3     3260.18     3152.52    174.78 o 
   5   7   3     3737.22     3376.93    221.70 o 
   6   7   3     5367.06     5353.15    183.29 o 
   6   7   3     6346.32     6012.33    300.07 o 
   7   7   3     5838.88     6037.85    159.44 o 
   8   7   3     3702.85     3971.91    186.00 o 
   9   7   3     2459.06     2346.41    126.70 o 
  10   7   3     1818.45     2259.02    352.92 o 
  10   7   3     2474.22     2506.63    453.58 o 
  11   7   3     4127.63     4315.93    256.89 o 
  11   7   3     4078.05     3876.79    295.30 o 
  12   7   3     1104.33     1641.10    285.89 o 
  12   7   3      898.91      867.59    300.46 o 
  13   7   3     1423.94      921.47    260.88 o 
  13   7   3     1456.74     1873.11    466.60 o 
  14   7   3     1193.27     1205.17    485.42 o 
  15   7   3     3759.68     3958.25    726.84 o 
  15   7   3     2228.38     1716.76    403.83 o 
  15   7   3     3690.58     3084.98    559.92 o 
 -15   8   3      590.29      665.87    389.78 o 
 -14   8   3       59.61       81.08    254.57 o 
 -12   8   3     1856.12     1626.14    353.30 o 
 -11   8   3     1056.58      717.17    185.61 o 
 -11   8   3     1498.87     2547.88    278.03 o 
 -10   8   3      104.39      188.96    287.82 o 
  -9   8   3      738.11      522.80    218.35 o 
  -9   8   3      736.63      759.97    172.33 o 
  -8   8   3      304.11      542.26    202.75 o 
  -7   8   3     1994.22     2087.07    108.79 o 
  -6   8   3     3649.88     3356.18    134.05 o 
  -5   8   3      732.47      413.24     91.39 o 
  -4   8   3     1126.30      913.35     89.45 o 
  -3   8   3     3874.99     3572.98    240.78 o 
  -3   8   3     5319.97     4691.28    287.95 o 
  -2   8   3     2795.67     3097.87    164.08 o 
  -2   8   3     5808.81     7596.84    221.31 o 
  -1   8   3     7229.86     7007.53    210.87 o 
   0   8   3     3036.58     3377.96    236.01 o 
   0   8   3     4345.85     4384.12    236.14 o 
   0   8   3     3634.38     3420.50    195.92 o 
   0   8   3     2810.63     2407.77    266.94 o 
   1   8   3     3535.64     3496.80    164.08 o 
   2   8   3     4536.35     4447.02    165.12 o 
   2   8   3     5568.76     5381.64    222.34 o 
   3   8   3     2220.66     2125.49    144.11 o 
   4   8   3      840.02      687.40    108.01 o 
   4   8   3      850.88      653.89    168.72 o 
   5   8   3      974.19      982.96    160.09 o 
   5   8   3      970.68     1165.34    121.42 o 
   6   8   3      629.52      661.10    223.50 o 
   7   8   3      560.03      576.55    148.10 o 
   7   8   3      497.53      626.30    150.55 o 
   8   8   3     1333.55     1074.09    195.79 o 
   9   8   3       62.46      233.95    156.35 o 
   9   8   3       69.22     -219.25    232.91 o 
  10   8   3     1135.95     1055.14    197.73 o 
  11   8   3     1065.71      953.44    223.12 o 
  11   8   3     1138.78     1590.57    399.58 o 
  12   8   3      272.27      155.32    242.32 o 
  13   8   3      201.55      167.44    167.56 o 
  14   8   3      240.55     -143.85    277.64 o 
 -14   9   3      744.92      673.74    241.55 o 
 -13   9   3     1119.71      839.88    168.08 o 
 -12   9   3     1076.47      823.25    208.29 o 
 -11   9   3     1252.59     1209.94    132.38 o 
 -10   9   3     2271.55     2666.33    396.22 o 
  -9   9   3     2194.02     2035.77    132.12 o 
  -8   9   3     6327.24     5838.45    473.30 o 
  -7   9   3     1348.35     1164.05    157.64 o 
  -7   9   3     1397.88     1585.03    186.38 o 
  -6   9   3     5260.90     5774.39    335.26 o 
  -6   9   3     5259.51     5226.45    178.78 o 
  -5   9   3      776.28      712.02    116.65 o 
  -5   9   3     4036.19     4853.17    311.54 o 
  -4   9   3     8778.37     7899.61    237.43 o 
  -4   9   3     9044.03     9239.22    396.74 o 
  -3   9   3     3355.25     3337.75    382.05 o 
  -3   9   3     2055.46     2678.58    249.41 o 
  -3   9   3     1787.92     1955.47    182.90 o 
  -3   9   3     3622.79     2934.69    251.22 o 
  -2   9   3     4974.59     5101.68    179.81 o 
  -2   9   3     4983.78     4744.90    277.00 o 
  -2   9   3     4630.97     4385.80    370.83 o 
  -1   9   3     2512.22     2484.07    341.32 o 
   0   9   3     3836.25     3691.95    116.91 o 
   1   9   3     2710.65     2822.55    116.91 o 
   2   9   3     1776.75     1851.07     93.19 o 
   3   9   3     2230.65     1985.76    344.80 o 
   3   9   3     2226.93     1899.66    164.34 o 
   4   9   3     3508.45     3344.71    124.00 o 
   5   9   3     6224.65     6245.88    168.21 o 
   6   9   3      853.87      906.13    154.42 o 
   7   9   3     3216.54     2818.17    199.01 o 
   7   9   3     3227.62     3228.83    208.04 o 
   8   9   3     2918.21     3134.61    465.57 o 
   8   9   3     2708.16     2676.00    276.09 o 
   9   9   3     3283.39     3436.61    324.43 o 
   9   9   3     3217.89     3173.40    206.88 o 
  10   9   3      398.73      795.67    486.45 o 
  11   9   3     3107.98     2788.78    165.37 o 
  12   9   3        0.17     -166.92    242.71 o 
  13   9   3     3340.51     3599.28    543.55 o 
  13   9   3     3338.91     3183.72    354.85 o 
  14   9   3      594.39      666.39    315.15 o 
 -13  10   3     3136.38     2958.54    250.57 o 
 -13  10   3     3193.77     3398.33    571.26 o 
 -12  10   3      303.32      284.34    177.49 o 
 -11  10   3     3610.18     3117.72    169.37 o 
 -10  10   3      151.21      276.48    352.53 o 
 -10  10   3      483.41      404.47    399.96 o 
  -9  10   3     6119.77     5575.89    262.69 o 
  -9  10   3     6122.83     5722.31    339.90 o 
  -8  10   3      578.53      695.13    381.79 o 
  -7  10   3     6476.22     6223.33    240.78 o 
  -6  10   3      758.81      476.27    167.05 o 
  -6  10   3     1821.07     2238.01    227.37 o 
  -5  10   3     8915.04     8390.45    237.55 o 
  -4  10   3     2455.17     2659.24    137.40 o 
  -4  10   3     3511.53     3254.61    361.94 o 
  -3  10   3     7492.13     7195.07    218.35 o 
  -2  10   3     1530.95     1387.30    105.18 o 
  -1  10   3    10290.65     9340.66    650.02 o 
   0  10   3     3321.46     3690.79    202.24 o 
   0  10   3     2758.54     2926.83    162.79 o 
   1  10   3    10213.96     9897.11    697.58 o 
   1  10   3     7151.00     6878.50    432.19 o 
   2  10   3     3053.06     2978.90    114.33 o 
   3  10   3     5452.82     5236.89    181.48 o 
   4  10   3     3573.29     3100.58    271.97 o 
   4  10   3     3812.78     3811.57    229.30 o 
   5  10   3     5117.75     5361.28    264.88 o 
   5  10   3     5068.68     5159.43    201.98 o 
   6  10   3     4796.66     4276.23    477.69 o 
   6  10   3     4459.72     4552.46    329.07 o 
   7  10   3      908.38     1297.85    189.48 o 
   7  10   3      894.85      682.76    170.14 o 
   8  10   3     4526.55     4491.49    271.97 o 
   9  10   3     1988.19     1740.35    143.07 o 
  10  10   3     4088.36     4233.44    451.52 o 
  11  10   3      334.39      373.67    132.89 o 
  12  10   3     3110.38     3003.52    478.46 o 
 -12  11   3      479.89      655.82    209.84 o 
 -11  11   3      414.42      603.49    242.32 o 
 -11  11   3      376.01      137.14    188.96 o 
 -10  11   3      430.53       66.12    403.83 o 
  -9  11   3      212.25      197.60    204.56 o 
  -9  11   3      357.76      705.32    402.93 o 
  -8  11   3      528.36      342.48    337.45 o 
  -7  11   3      753.91      760.61    135.98 o 
  -6  11   3      572.19      468.92    144.11 o 
  -5  11   3      306.82      516.23    114.85 o 
  -4  11   3     1098.50      793.48    177.88 o 
  -4  11   3     3404.82     3302.56    450.36 o 
  -3  11   3     1926.26     2016.83    145.01 o 
  -2  11   3     2161.03     2109.12    122.71 o 
  -1  11   3       66.25      172.46    263.08 o 
   0  11   3     1772.97     1694.85    105.31 o 
   1  11   3       69.43     -331.65    331.65 o 
   2  11   3     2077.12     1869.11    169.50 o 
   2  11   3     3038.30     3160.90    205.46 o 
   3  11   3     1456.67     1635.94    200.95 o 
   3  11   3     3002.92     4060.59    455.13 o 
   4  11   3     1278.97     1187.38    127.48 o 
   5  11   3     1573.45     1826.58    480.26 o 
   6  11   3      144.20      202.11    169.37 o 
   7  11   3      883.66      825.70    267.97 o 
   8  11   3      132.50     -193.21    263.85 o 
   9  11   3     1050.67     1726.94    241.03 o 
   9  11   3     1045.59     1145.88    228.27 o 
  10  11   3        5.44      351.76    276.48 o 
  11  11   3     1550.88     1496.99    158.41 o 
 -10  12   3       40.19       93.96    306.38 o 
  -9  12   3      239.58      180.45    220.80 o 
  -9  12   3      209.78      -43.82    245.29 o 
  -8  12   3       24.68       26.81    353.95 o 
  -8  12   3       32.97      -55.55    282.67 o 
  -7  12   3      294.90     -359.75    359.75 o 
  -7  12   3      388.25      140.50    374.31 o 
  -6  12   3     1551.38     1602.81    168.47 o 
  -5  12   3      359.37      170.01    144.75 o 
  -4  12   3      123.85      244.90    117.68 o 
  -3  12   3     1221.02     1207.88    186.90 o 
  -2  12   3     2325.73     2350.92    268.75 o 
  -1  12   3      506.29      914.51    411.05 o 
  -1  12   3     2160.66     2198.31    407.57 o 
  -1  12   3      506.04      122.19    425.87 o 
   0  12   3     2978.31     2599.56    219.25 o 
   1  12   3      261.81      207.65    264.62 o 
   1  12   3      179.29      663.81    391.71 o 
   2  12   3     1329.58     1255.44    117.04 o 
   3  12   3      440.79      481.04    134.57 o 
   4  12   3      110.62      225.31    116.26 o 
   5  12   3       46.93      224.15    205.20 o 
   6  12   3      863.21      547.68    474.59 o 
   6  12   3      746.43      722.85    248.12 o 
   7  12   3      322.85      294.91    165.37 o 
   8  12   3      483.13      521.51    276.22 o 
   9  12   3      314.46      402.41    156.74 o 
  -8  13   3     2535.65     3053.92    274.55 o 
  -7  13   3      108.85      -86.88    194.12 o 
  -7  13   3      137.58      -24.88    369.41 o 
  -6  13   3     2541.70     2506.50    255.60 o 
  -5  13   3      767.60     1227.60    255.73 o 
  -5  13   3      539.82      647.70    276.35 o 
  -4  13   3     4294.69     4851.62    528.34 o 
  -4  13   3     4030.66     4002.98    332.03 o 
  -4  13   3     4559.99     5626.28    521.51 o 
  -3  13   3      319.23      177.88    190.12 o 
  -2  13   3     3419.39     3019.63    377.66 o 
  -2  13   3     3166.04     3000.69    204.69 o 
  -2  13   3     3432.93     3359.53    574.87 o 
  -1  13   3      578.48      -81.20    491.99 o 
   0  13   3     4601.16     4611.10    164.73 o 
   1  13   3      750.53      706.48    210.23 o 
   2  13   3     2276.49     1994.66    450.36 o 
   2  13   3     2110.34     1930.60    145.65 o 
   3  13   3     1480.05     1450.46    243.61 o 
   3  13   3     1335.60     1276.45    209.58 o 
   4  13   3     1694.41     1824.39    202.49 o 
   5  13   3     1461.31     1470.18    197.85 o 
   6  13   3      669.77      861.15    199.92 o 
   7  13   3     2055.69     1976.87    201.59 o 
  -4  14   3      242.59      344.02    165.50 o 
  -3  14   3     2890.35     2600.98    213.19 o 
  -2  14   3      644.46      629.40    247.22 o 
  -2  14   3      597.53      765.38    169.88 o 
  -1  14   3     2016.69     2062.46    256.12 o 
   0  14   3      730.24      751.85    113.04 o 
   1  14   3     2175.99     2643.64    375.34 o 
   2  14   3      831.45      697.97    125.93 o 
   3  14   3      633.89      412.34    221.96 o 
   3  14   3      765.54     -121.03    496.12 o 
 -18   0   4     2428.60     2784.40    471.50 o 
 -17   0   4     1065.25     2014.25    471.89 o 
 -16   0   4     3324.09     3725.72    293.62 o 
 -15   0   4     1285.73     1154.13    214.61 o 
 -14   0   4     9331.63     8149.28    351.11 o 
 -13   0   4     1592.23     1296.56    156.61 o 
 -12   0   4     4562.35     4099.26    214.48 o 
 -11   0   4       40.82      -15.08     78.88 o 
 -10   0   4     8418.00     8056.48    341.57 o 
  -9   0   4     2386.24     2206.30    101.44 o 
  -8   0   4     6244.15     5801.45    220.54 o 
  -7   0   4      492.67      901.49     67.67 o 
  -6   0   4     6772.30     6910.21    387.07 o 
  -6   0   4     5509.11     5328.92    283.18 o 
  -5   0   4    10166.76     9889.89    461.83 o 
  -5   0   4     6123.76     5935.38    392.62 o 
  -4   0   4     2013.50     2107.57     81.20 o 
  -3   0   4     1459.90     1734.55     78.11 o 
  -2   0   4    35419.06    36355.34    804.18 o 
  -1   0   4    12266.10    13525.64    277.77 o 
   0   0   4     7374.06     7250.11    186.00 o 
   1   0   4    28756.44    30003.89   1358.94 o 
   2   0   4    54459.87    63881.46   1293.21 o 
   3   0   4    45998.27    42001.60   1907.52 o 
   4   0   4    14608.83    15387.79    564.05 o 
   5   0   4    52852.92    49275.42   2249.61 o 
   6   0   4    10350.68    11847.03    476.66 o 
   7   0   4    39300.05    37697.52   1314.48 o 
   8   0   4     7529.99     7802.30    510.04 o 
   9   0   4    19844.90    17601.31    523.44 o 
  10   0   4       39.07      549.09    274.80 o 
  11   0   4    12484.29    11947.06    467.50 o 
  12   0   4      612.89      693.72    381.14 o 
  13   0   4    11993.99    10595.46    506.69 o 
  14   0   4     1740.24     1457.68    277.38 o 
  15   0   4     4516.26     4295.31    355.11 o 
  16   0   4      572.64     1005.00    354.59 o 
  17   0   4     3196.70     3415.34    688.56 o 
  17   0   4     3214.40     2985.22    639.97 o 
 -17   1   4     2099.91     3072.61    362.45 o 
 -16   1   4     1555.68     1744.21    214.87 o 
 -15   1   4     2686.86     2608.33    201.21 o 
 -15   1   4     3238.85     3204.73    400.22 o 
 -14   1   4     1546.40     1531.28    165.24 o 
 -13   1   4     6242.13     5933.83    164.08 o 
 -12   1   4     9389.95     9717.30    488.26 o 
 -11   1   4     5187.72     5044.97    244.90 o 
 -11   1   4     4865.87     4786.79    207.52 o 
 -10   1   4     3461.23     4500.38    317.98 o 
  -9   1   4     8685.66     8794.02    182.00 o 
  -9   1   4     8791.39     9303.93    499.73 o 
  -8   1   4     1768.95     1999.17     59.03 o 
  -7   1   4    11508.07    11401.06    182.00 o 
  -6   1   4     4286.24     4172.99    181.10 o 
  -5   1   4    24978.71    26273.14   1184.81 o 
  -4   1   4     6714.00     8082.77    228.40 o 
  -4   1   4      483.48     1355.59     97.83 o 
  -3   1   4     4806.26     4951.77    181.61 o 
  -3   1   4    14735.99    12759.48    512.23 o 
  -3   1   4     2449.49     3531.35    271.97 o 
  -2   1   4    33029.65    33760.67    554.38 o 
  -2   1   4    38123.87    37733.10   1916.16 o 
  -1   1   4    10033.22     9770.27    156.99 o 
   0   1   4    14809.98    15441.02    268.62 o 
   1   1   4     7607.37     6925.29    111.49 o 
   2   1   4    15080.54    16235.15    241.16 o 
   3   1   4    10059.58     8610.86    469.05 o 
   4   1   4     4862.28     5314.87    182.90 o 
   4   1   4     5489.76     6351.06    342.99 o 
   5   1   4    12076.91    10583.34    572.17 o 
   6   1   4    17485.94    16314.16    435.28 o 
   7   1   4     5096.76     4674.13    180.71 o 
   8   1   4    11873.18    11802.18    478.85 o 
   9   1   4     4589.34     4755.60    136.11 o 
  10   1   4     7386.72     6897.19    505.27 o 
  11   1   4     3299.16     3310.68    147.97 o 
  11   1   4     3756.36     4539.82    461.19 o 
  12   1   4     5568.86     5247.07    380.76 o 
  12   1   4     7589.30     7292.00    291.43 o 
  13   1   4     1367.90     1506.53    142.17 o 
  14   1   4     2736.66     3040.26    354.46 o 
  14   1   4     2825.19     2744.05    461.96 o 
  15   1   4      459.88      430.77    234.07 o 
  15   1   4      561.71     1402.77    493.93 o 
  16   1   4     1547.76     1567.75    483.62 o 
  16   1   4     1607.99     2200.24    410.66 o 
  16   1   4     1539.91     1536.18    450.62 o 
  17   1   4      188.23      283.44    318.24 o 
 -18   2   4      106.14      784.20    435.02 o 
 -18   2   4       92.92      364.13    237.17 o 
 -17   2   4      197.74      208.68    256.50 o 
 -16   2   4      527.01      496.89    162.67 o 
 -15   2   4     1523.05     2142.37    174.52 o 
 -15   2   4     2846.58     3039.35    490.32 o 
 -14   2   4     1951.15     1903.66    186.90 o 
 -14   2   4     1849.14     1586.70    281.64 o 
 -13   2   4      407.93      550.64    260.88 o 
 -12   2   4     5191.87     4914.27    221.96 o 
 -12   2   4     4202.73     4691.66    360.00 o 
 -11   2   4     3374.93     3727.14    140.24 o 
 -10   2   4      770.22      894.53     59.42 o 
  -9   2   4      179.05      324.95     62.39 o 
  -8   2   4     1018.50     1042.25    206.23 o 
  -7   2   4     7672.31     7970.12    162.02 o 
  -6   2   4     7011.34     7188.24    230.46 o 
  -5   2   4     2912.63     3012.03    138.30 o 
  -4   2   4     4509.58     4699.66    173.49 o 
  -4   2   4     5885.35     6758.37    439.53 o 
  -3   2   4     8500.05     9577.32    155.71 o 
  -2   2   4    10931.81    12458.90    240.52 o 
  -1   2   4     6114.46     5985.26    351.50 o 
   0   2   4    86536.88    89596.87   1483.20 o 
   1   2   4      311.67      521.51     26.94 o 
   2   2   4     9823.65    10644.18    183.68 o 
   3   2   4    22323.21    24837.50    765.51 o 
   4   2   4     3911.18     4087.02    168.60 o 
   4   2   4     3914.89     5126.30    368.90 o 
   5   2   4      122.04      -37.77     87.39 o 
   6   2   4     9783.96    11065.67    303.68 o 
   7   2   4     5123.99     5357.02    229.05 o 
   8   2   4      746.03     1227.34    226.21 o 
   9   2   4     1908.55     1840.63    135.47 o 
   9   2   4     2501.66     2853.23    273.52 o 
  10   2   4      327.41      292.72     52.59 o 
  11   2   4     2063.16     2223.19    135.34 o 
  12   2   4     1152.57     1542.62    199.79 o 
  13   2   4       30.57      102.86    125.16 o 
  14   2   4      166.58      398.03    192.70 o 
  15   2   4     1430.40     2135.02    568.17 o 
  15   2   4     1226.10     1279.03    294.14 o 
  16   2   4      841.70     1408.18    338.09 o 
  16   2   4      540.18      518.16    351.88 o 
  17   2   4      205.69      588.15    373.54 o 
 -18   3   4      317.27      823.38    402.93 o 
 -18   3   4      324.22      572.04    286.41 o 
 -16   3   4      341.28      681.86    314.25 o 
 -16   3   4      366.08      523.96    329.46 o 
 -15   3   4     2912.10     3411.86    363.49 o 
 -14   3   4     1269.15     1570.07    131.86 o 
 -13   3   4     3573.07     3620.93    436.44 o 
 -13   3   4     3503.66     3545.01    141.66 o 
 -12   3   4     1860.71     2304.52    294.14 o 
 -12   3   4     1042.05     1261.11    202.11 o 
 -11   3   4     7735.01     7781.03    184.58 o 
 -10   3   4     1188.37     1911.39    282.02 o 
  -9   3   4    14901.26    14431.39    320.95 o 
  -8   3   4     2935.75     3020.66    283.70 o 
  -7   3   4    12408.63    12848.04    261.01 o 
  -6   3   4     2965.38     2861.09    191.28 o 
  -5   3   4     7233.77     6820.24    288.60 o 
  -4   3   4    18017.00    18032.98    424.07 o 
  -4   3   4    18166.43    16632.92    786.52 o 
  -3   3   4    16797.11    16774.71    280.22 o 
  -2   3   4    31639.90    30667.83    477.94 o 
  -1   3   4     6608.69     5875.44    109.30 o 
   0   3   4    28694.82    29565.90    467.50 o 
   1   3   4     1580.73     1454.07     47.43 o 
   2   3   4    23776.72    25160.12    396.61 o 
   3   3   4     6072.45     6887.27    270.04 o 
   4   3   4    15187.07    15893.71    396.61 o 
   4   3   4    16968.88    17334.63    855.22 o 
   5   3   4    13120.92    13589.70    312.70 o 
   6   3   4     6156.66     6397.72    185.61 o 
   7   3   4     2323.73     2469.64    117.04 o 
   8   3   4     8719.46     8212.57    254.57 o 
   9   3   4     2239.41     2403.64    191.02 o 
   9   3   4     2165.61     2177.95    178.65 o 
  10   3   4     9634.82     8699.67    630.56 o 
  10   3   4     9406.11     9220.15    651.57 o 
  10   3   4     9592.17     8877.41    487.87 o 
  11   3   4      934.40      883.06    419.04 o 
  11   3   4      927.76      980.25    270.55 o 
  11   3   4      927.76     1050.11    173.24 o 
  12   3   4     3324.04     3214.26    347.37 o 
  13   3   4     1195.99     1849.65    372.12 o 
  13   3   4     1614.27     1614.29    216.03 o 
  13   3   4     1195.99     2344.35    334.87 o 
  14   3   4     4111.28     4134.32    350.85 o 
  14   3   4     4111.28     5094.08    594.08 o 
  15   3   4     1058.67      831.89    202.37 o 
  16   3   4     2783.41     2850.39    325.33 o 
  16   3   4     2813.30     2268.69    622.56 o 
  17   3   4      931.76     1420.69    613.03 o 
  17   3   4     1104.87     1084.01    351.63 o 
 -18   4   4     2154.57     2083.21    319.92 o 
 -17   4   4     1453.32     1910.62    298.65 o 
 -16   4   4     2935.77     2776.66    186.12 o 
 -15   4   4     1338.51     1392.07    162.15 o 
 -14   4   4     6233.32     6504.19    241.16 o 
 -13   4   4     2484.82     2544.40    131.22 o 
 -12   4   4    12150.76    11820.22    333.58 o 
 -11   4   4     1298.41     1468.12    180.58 o 
 -11   4   4     1140.13     1179.39    108.14 o 
 -10   4   4    15256.02    14905.85    314.12 o 
  -9   4   4     3963.81     4079.93    121.81 o 
  -8   4   4    25244.14    25511.75   1226.05 o 
  -8   4   4    23289.13    23610.80    782.01 o 
  -7   4   4     6384.38     6388.19    230.59 o 
  -7   4   4     3030.62     3557.64    297.62 o 
  -7   4   4     2544.11     2124.97    236.91 o 
  -6   4   4    31954.15    32207.09    891.96 o 
  -5   4   4     6185.27     6804.52    205.59 o 
  -4   4   4    44547.22    45833.27    827.64 o 
  -3   4   4     2409.82     1320.53    240.65 o 
  -2   4   4    23409.81    24428.90    393.52 o 
  -1   4   4    14264.26    14433.06    240.65 o 
   0   4   4    47667.07    48312.83    755.84 o 
   1   4   4    16182.85    16429.39    259.08 o 
   2   4   4    11201.59    11508.81    419.43 o 
   2   4   4    11146.58    11303.48    254.44 o 
   3   4   4     7950.21     7802.81    388.88 o 
   3   4   4     8250.13     7969.60    511.46 o 
   4   4   4    16226.86    16506.73    393.26 o 
   5   4   4    17207.58    17943.79    503.21 o 
   6   4   4     5361.48     5211.89    207.13 o 
   7   4   4     9070.83     8955.27    192.44 o 
   8   4   4     5098.51     5308.69    203.78 o 
   9   4   4     7700.78     7662.57    251.09 o 
   9   4   4    12078.45    12414.56    470.34 o 
  10   4   4     5180.37     6141.61    551.41 o 
  10   4   4     2712.74     3207.05    408.86 o 
  11   4   4     5896.00     6105.00    338.61 o 
  11   4   4     6859.56     6826.43    282.54 o 
  12   4   4     1594.98     2027.78    357.04 o 
  12   4   4      306.43       -0.90    393.13 o 
  13   4   4     5905.13     5746.54    224.41 o 
  14   4   4     1764.61     1863.70    214.35 o 
  15   4   4     2384.22     2362.65    213.84 o 
  16   4   4      553.71      289.76    199.79 o 
  16   4   4      574.53      765.12    338.09 o 
  17   4   4     2210.77     2640.04    425.61 o 
  17   4   4     2208.23     2481.62    546.90 o 
 -17   5   4     1149.06     1116.62    273.90 o 
 -16   5   4      951.63      869.92    163.05 o 
 -15   5   4     2412.70     2629.59    216.29 o 
 -14   5   4      570.97      969.42    274.80 o 
 -14   5   4      623.85      724.65    408.47 o 
 -13   5   4     3027.09     3113.47    315.54 o 
 -13   5   4     3073.34     3467.80    242.07 o 
 -13   5   4     3805.60     4774.80    489.93 o 
 -12   5   4     1022.05     1548.68    286.79 o 
 -11   5   4     4694.32     4671.94    154.42 o 
 -11   5   4     5563.46     5602.83    488.90 o 
 -10   5   4      526.13      600.52     64.45 o 
  -9   5   4     6991.68     6976.21    174.01 o 
  -8   5   4     1734.91     1689.30    162.79 o 
  -7   5   4     6365.88     6574.05    165.12 o 
  -6   5   4     3049.70     3116.95    125.54 o 
  -5   5   4     3487.90     3599.79    120.26 o 
  -4   5   4     2422.88     2161.58    105.69 o 
  -4   5   4     4523.38     4387.60    186.38 o 
  -3   5   4    13739.45    16877.05    398.67 o 
  -2   5   4    15012.14    15580.62    372.89 o 
  -2   5   4    11954.62    11933.01    296.07 o 
  -1   5   4    11746.05    13409.76    441.72 o 
   0   5   4     2525.56     2573.53     73.47 o 
   1   5   4    13057.25    14777.73    770.92 o 
   2   5   4    16143.91    16093.62    277.13 o 
   3   5   4     8194.48     8348.17    512.36 o 
   4   5   4     9106.56     9020.10    343.76 o 
   4   5   4     7407.27     7422.57    462.99 o 
   4   5   4     9105.89     9363.74    246.06 o 
   5   5   4     3494.84     3282.32    154.16 o 
   5   5   4     4680.78     4773.13    196.31 o 
   5   5   4     4424.35     6928.77    380.76 o 
   6   5   4     8509.20     7303.73    538.65 o 
   6   5   4     6886.41     6484.73    236.78 o 
   7   5   4      943.97      730.45     99.38 o 
   7   5   4     1334.10     1506.66    219.38 o 
   8   5   4     4185.22     4073.48    340.03 o 
   8   5   4     5300.38     5453.82    315.92 o 
   8   5   4     5704.15     5898.64    540.33 o 
   9   5   4     1410.19     1656.43    171.43 o 
   9   5   4     5380.89     6174.73    224.54 o 
  10   5   4     3981.20     3804.35    186.38 o 
  10   5   4     6011.00     5739.20    353.69 o 
  11   5   4     1203.25     1302.23    111.75 o 
  11   5   4     5189.83     4592.80    475.62 o 
  12   5   4     2871.82     3234.50    267.46 o 
  13   5   4     1097.74     1237.78    168.98 o 
  14   5   4     1782.71     1736.48    212.16 o 
  15   5   4      574.42      452.17    171.56 o 
  16   5   4     1265.74     1118.30    179.16 o 
 -17   6   4       35.98      313.99    349.56 o 
 -16   6   4      898.20     1180.81    437.47 o 
 -13   6   4     1329.39     1125.39    297.10 o 
 -13   6   4       34.92     -122.97    236.14 o 
 -12   6   4     1028.77      527.57    283.57 o 
 -12   6   4      951.41     1425.58    329.71 o 
 -12   6   4      267.21      280.99    307.42 o 
 -11   6   4     1746.28     1731.19    107.50 o 
 -10   6   4      369.61      338.74     64.32 o 
  -9   6   4      153.20       60.19     80.69 o 
  -8   6   4      155.32       -9.67    142.69 o 
  -7   6   4     3545.85     3467.16    209.07 o 
  -7   6   4     3889.58     3916.62    170.14 o 
  -6   6   4     3134.41     2926.83    165.12 o 
  -6   6   4     3019.36     3251.13    212.29 o 
  -5   6   4      259.80      170.79     65.22 o 
  -4   6   4      971.13      816.55     64.71 o 
  -3   6   4     4329.52     4346.74    225.31 o 
  -2   6   4     2111.32     2231.70    104.15 o 
  -2   6   4     2441.26     2721.37    120.52 o 
  -1   6   4     1347.61     1308.55    120.77 o 
   0   6   4      193.64      225.95     42.02 o 
   1   6   4       61.05      227.89     42.92 o 
   2   6   4     7713.22     7967.28    166.28 o 
   3   6   4     3501.36     3787.72    346.08 o 
   4   6   4       17.98      156.61     67.93 o 
   5   6   4      430.21      344.92    102.73 o 
   6   6   4     1293.28     1373.38     80.69 o 
   7   6   4     3595.77     4027.98    131.22 o 
   8   6   4      133.84      111.37    185.22 o 
   9   6   4      178.49      258.05     79.79 o 
  10   6   4     1562.68     1618.28    247.35 o 
  11   6   4     1680.02     1743.57    128.90 o 
  12   6   4      144.50      239.49    317.98 o 
  12   6   4      833.10     1163.41    304.84 o 
  13   6   4       86.42      -40.60    333.07 o 
  13   6   4      106.57     -277.90    348.02 o 
  14   6   4       57.60      317.86    406.92 o 
  15   6   4      639.01     1032.07    345.05 o 
  16   6   4      708.16      845.04    353.56 o 
  16   6   4      706.95      554.38    249.28 o 
 -16   7   4      713.33      959.11    442.50 o 
 -16   7   4     1217.55     2081.15    521.77 o 
 -15   7   4     2267.47     2570.17    279.70 o 
 -14   7   4      514.47      720.65    251.35 o 
 -13   7   4     4816.36     4989.93    241.29 o 
 -12   7   4      758.32      420.46    166.28 o 
 -11   7   4     6161.24     6116.22    162.92 o 
 -10   7   4      238.81      209.58     66.90 o 
  -9   7   4    10557.66    10000.22    417.49 o 
  -9   7   4    10535.98    10044.30    290.66 o 
  -8   7   4     1790.28     1423.13    303.55 o 
  -8   7   4     1211.64     1274.39    211.00 o 
  -7   7   4     8524.04     7721.48    160.47 o 
  -6   7   4     2529.84     2394.10    119.74 o 
  -6   7   4      678.66      790.90    261.14 o 
  -6   7   4     3184.65     2915.87    373.93 o 
  -5   7   4    13765.62    11589.11    656.46 o 
  -5   7   4    13724.98    13017.28    330.75 o 
  -4   7   4     3986.60     3707.81    102.34 o 
  -3   7   4    13109.55    11984.57    667.03 o 
  -2   7   4     3137.21     2931.34     90.36 o 
  -1   7   4    13148.66    12745.05    597.04 o 
   0   7   4    10701.84     8343.79    455.26 o 
   0   7   4     2705.87     2907.75    137.40 o 
   0   7   4     3333.16     4433.49    236.39 o 
   1   7   4    10905.38    11557.92    421.87 o 
   2   7   4     5432.30     5111.60    155.83 o 
   2   7   4     7646.68     6997.73    468.41 o 
   3   7   4    10850.32    10532.17    397.13 o 
   3   7   4    13395.13    12613.32    450.88 o 
   4   7   4    11903.07    11813.01    311.54 o 
   4   7   4    11921.44    11546.45    359.88 o 
   5   7   4     4055.40     5049.09    438.37 o 
   5   7   4     4678.67     4531.06    168.85 o 
   6   7   4     4019.65     4271.08    165.63 o 
   6   7   4     3871.70     3964.69    390.55 o 
   7   7   4      750.14      988.50    109.69 o 
   8   7   4     7832.75     7246.24    222.99 o 
   9   7   4      528.39      664.84     87.91 o 
  10   7   4     5255.82     5774.00    299.81 o 
  11   7   4      855.41     1491.45    291.05 o 
  11   7   4      678.30      534.40    343.12 o 
  11   7   4      628.45      437.86    192.96 o 
  12   7   4     2294.84     2753.59    326.49 o 
  13   7   4     1329.75     1159.80    456.03 o 
  13   7   4     1233.13     1714.57    316.05 o 
  14   7   4     1636.15     1889.22    328.94 o 
  15   7   4      569.32     1150.52    576.68 o 
 -14   8   4     3201.01     3205.89    330.62 o 
 -13   8   4      865.29     1010.15    250.83 o 
 -13   8   4      858.09      947.90    219.38 o 
 -12   8   4     5091.22     5265.38    433.35 o 
 -11   8   4      282.41      435.28    134.57 o 
 -10   8   4     6587.79     5977.01    176.20 o 
  -9   8   4     1907.54     2009.35    127.35 o 
  -8   8   4    11553.74    10601.91    312.70 o 
  -7   8   4      159.13       91.39    107.89 o 
  -6   8   4    16655.68    15012.96    311.67 o 
  -5   8   4     4361.75     4449.86    137.66 o 
  -5   8   4     4484.42     4309.49    370.83 o 
  -4   8   4    11473.78    10595.85    342.35 o 
  -4   8   4    11740.68    12085.10    688.82 o 
  -3   8   4     3211.33     2974.00    157.38 o 
  -2   8   4    10542.45    10549.70    213.45 o 
  -1   8   4     4355.50     5018.67    248.25 o 
   0   8   4     9678.73    10103.47    498.31 o 
   0   8   4     9390.35    10107.85    397.64 o 
   0   8   4     9258.66     9001.80    302.90 o 
   1   8   4     9194.19     9244.38    264.62 o 
   2   8   4     3605.14     3189.00    107.11 o 
   3   8   4     4576.44     4686.38    189.35 o 
   4   8   4     6930.67     6985.36    201.85 o 
   4   8   4     8496.89     8452.57    580.16 o 
   5   8   4     8975.08     8999.48    261.66 o 
   5   8   4     8979.48     9325.71    335.77 o 
   6   8   4     1974.58     1965.78    166.79 o 
   7   8   4     8500.06     8132.14    320.69 o 
   7   8   4     6589.84     6179.37    307.67 o 
   8   8   4     1018.12     1161.86    356.01 o 
   9   8   4     7055.80     6794.98    363.23 o 
   9   8   4     5560.82     6149.47    307.29 o 
  10   8   4      196.11      246.71    117.42 o 
  11   8   4     4992.57     5000.24    393.39 o 
  11   8   4     4893.67     4609.82    241.68 o 
  12   8   4       17.89      137.66    267.84 o 
  13   8   4     4222.76     4361.82    246.32 o 
  14   8   4      710.84      731.22    219.38 o 
 -14   9   4       96.38      863.86    426.51 o 
 -13   9   4      871.84      675.80    153.26 o 
 -12   9   4      932.00     1701.03    272.23 o 
 -12   9   4      979.90     1166.76    320.95 o 
 -11   9   4     3879.57     3744.93    166.40 o 
 -10   9   4     1930.58     1872.46    271.84 o 
  -9   9   4     3663.74     3116.82    161.76 o 
  -8   9   4      455.78      375.99    213.06 o 
  -7   9   4     2041.95     1985.50    219.90 o 
  -6   9   4     2072.80     1677.19    133.15 o 
  -6   9   4     2712.93     2931.73    299.17 o 
  -5   9   4     3835.02     3325.24    157.90 o 
  -4   9   4      454.74      337.32     90.10 o 
  -3   9   4     2839.76     2464.74    167.18 o 
  -2   9   4     1523.04     1925.57    143.59 o 
  -2   9   4     1520.70     1454.71    145.78 o 
  -1   9   4     1076.91     1297.33     76.56 o 
   0   9   4      382.45      564.18     65.99 o 
   1   9   4     2707.79     2817.65     99.77 o 
   2   9   4     2254.33     2188.39     98.86 o 
   3   9   4     2995.69     2784.27    148.23 o 
   4   9   4     3148.83     2983.28    134.95 o 
   4   9   4     4902.88     5279.94    378.95 o 
   5   9   4     2551.40     2537.82    196.18 o 
   5   9   4      942.33      974.32    173.11 o 
   6   9   4     3169.62     3206.66    257.79 o 
   6   9   4     5741.86     5298.63    242.97 o 
   7   9   4      771.59      971.36    171.17 o 
   7   9   4     3166.94     3182.81    445.08 o 
   8   9   4     1641.05     1947.35    338.99 o 
   9   9   4      163.82       -4.51    185.74 o 
   9   9   4     1743.11     1715.60    213.97 o 
  10   9   4     2200.34     2045.18    406.15 o 
  10   9   4     2125.94     1724.75    452.81 o 
  11   9   4      705.14      826.86    224.54 o 
  11   9   4      338.34      595.75    228.79 o 
  12   9   4     1118.47     1412.44    334.87 o 
  13   9   4       94.54       13.79    178.91 o 
 -13  10   4      363.45      325.72    168.85 o 
 -12  10   4      398.62      253.28    177.75 o 
 -11  10   4     1018.23     1077.18    136.89 o 
 -10  10   4      428.19      112.01    358.72 o 
  -9  10   4      164.53      195.66    154.42 o 
  -9  10   4      482.19      118.84    212.68 o 
  -8  10   4      304.82      150.68    179.55 o 
  -7  10   4     1122.60     1216.13    156.99 o 
  -7  10   4     1702.20     1577.04    368.51 o 
  -6  10   4     1405.41     1392.33    148.75 o 
  -5  10   4      624.89      548.84    259.08 o 
  -5  10   4      299.85      144.75    114.97 o 
  -4  10   4      526.99      538.52     95.38 o 
  -3  10   4     2994.01     2888.16    156.87 o 
  -2  10   4     1324.54     1398.00    105.82 o 
  -1  10   4     2245.13     2176.40    410.40 o 
  -1  10   4     1938.75     1690.08    357.17 o 
   0  10   4      252.93      298.91    151.58 o 
   0  10   4      246.46      353.17    100.02 o 
   1  10   4     1702.31     1757.88    440.18 o 
   1  10   4     2116.56     1472.24    367.74 o 
   2  10   4      948.99      856.38    142.95 o 
   2  10   4     1749.56     2535.24    284.73 o 
   3  10   4     5045.39     4875.98    320.31 o 
   4  10   4      297.32      366.71    131.47 o 
   5  10   4     6252.27     5257.64    301.74 o 
   5  10   4      370.89      435.02    175.30 o 
   6  10   4     1177.27     1241.00    141.40 o 
   7  10   4     1382.01     1306.48    122.58 o 
   8  10   4      554.05      487.48    269.13 o 
   8  10   4      608.28      630.94    362.20 o 
   9  10   4      833.36      799.54    133.41 o 
  10  10   4     1022.79     1493.12    376.12 o 
  11  10   4     1503.43     1425.33    151.07 o 
  12  10   4      157.26       30.42    476.66 o 
  12  10   4      558.09     1172.30    425.23 o 
 -12  11   4      386.10      533.76    260.50 o 
 -11  11   4     2031.71     2051.89    157.38 o 
 -10  11   4      592.35      563.53    392.23 o 
  -9  11   4     2571.13     2683.47    162.67 o 
  -8  11   4      397.21      140.75    196.18 o 
  -7  11   4     2585.12     2542.33    163.18 o 
  -6  11   4      525.86      407.05    143.20 o 
  -5  11   4     3949.02     4010.84    189.99 o 
  -4  11   4     1389.60     1227.73    122.32 o 
  -3  11   4     2555.21     2270.36    291.95 o 
  -3  11   4     3396.45     3604.82    555.15 o 
  -2  11   4     1695.74     1668.55    142.43 o 
  -1  11   4     3259.04     3928.86    415.95 o 
  -1  11   4     4632.01     4354.47    471.24 o 
   0  11   4     3102.33     3125.07    181.87 o 
   0  11   4     3278.05     3981.58    217.06 o 
   1  11   4     4848.58     4012.39    441.98 o 
   2  11   4     4074.07     3754.08    156.22 o 
   2  11   4     4366.82     4541.63    518.68 o 
   3  11   4     3268.94     3537.41    161.25 o 
   4  11   4     4964.29     4745.67    277.25 o 
   4  11   4     3320.66     3297.14    199.66 o 
   5  11   4     2189.42     2446.56    203.65 o 
   6  11   4     4319.60     4559.16    304.71 o 
   6  11   4     4251.44     4413.25    334.61 o 
   7  11   4     1555.90     1620.86    289.24 o 
   7  11   4     1228.10     1480.36    294.78 o 
   8  11   4     3607.67     3893.67    571.26 o 
   8  11   4     2867.51     3131.26    527.57 o 
   9  11   4     1363.29     1417.72    151.97 o 
  10  11   4     2509.70     2353.24    423.55 o 
  11  11   4      266.70      426.26    184.19 o 
  11  11   4      432.35       26.81    304.97 o 
 -10  12   4     1410.62     1560.92    258.05 o 
  -9  12   4      365.86      568.82    239.10 o 
  -9  12   4      932.11      995.85    352.14 o 
  -8  12   4     2110.19     1990.15    395.32 o 
  -8  12   4     2171.03     2049.95    407.44 o 
  -7  12   4      152.08      -45.63    293.24 o 
  -7  12   4       91.88       -4.25    172.20 o 
  -6  12   4     2212.25     2735.42    443.92 o 
  -6  12   4     1777.12     1532.95    197.34 o 
  -5  12   4     1658.77     1613.64    277.64 o 
  -5  12   4     1680.51     2281.71    244.13 o 
  -4  12   4     4950.98     4725.31    287.82 o 
  -4  12   4     3706.79     3407.35    208.81 o 
  -3  12   4      999.58      999.45    152.61 o 
  -3  12   4     1156.97     1294.11    498.31 o 
  -2  12   4     2524.86     2279.13    149.00 o 
  -1  12   4     3494.83     2980.96    486.45 o 
   0  12   4     2528.24     2320.63    205.33 o 
   0  12   4     2525.53     2779.37    186.64 o 
   1  12   4     3425.11     2932.76    284.60 o 
   1  12   4     2399.63     1869.76    236.14 o 
   2  12   4     1667.28     1614.67    122.71 o 
   3  12   4     4250.25     3909.91    175.81 o 
   4  12   4     2084.58     2072.90    152.61 o 
   5  12   4     4740.74     4307.43    267.72 o 
   6  12   4      688.79      898.01    216.29 o 
   7  12   4     3954.41     4262.18    298.39 o 
   8  12   4      169.75      559.41    394.55 o 
   9  12   4     3354.05     3479.66    287.18 o 
  -8  13   4      282.68      135.34    355.36 o 
  -8  13   4       16.96      295.17    378.05 o 
  -7  13   4     1447.32     1701.29    294.65 o 
  -5  13   4     1926.03     2132.19    521.90 o 
  -5  13   4     1696.44     1056.04    413.37 o 
  -4  13   4      568.98      408.47    155.19 o 
  -3  13   4      948.09      748.11    146.94 o 
  -2  13   4     1475.65     1755.56    361.94 o 
  -2  13   4     1447.53     1149.88    167.82 o 
  -1  13   4      456.62      289.11    226.86 o 
   0  13   4     1055.44      990.69    115.62 o 
   0  13   4     1278.97      770.02    439.79 o 
   1  13   4      505.95      612.38    247.61 o 
   2  13   4     1195.67     1114.82    124.26 o 
   3  13   4      466.25      342.60    157.51 o 
   4  13   4      197.33      231.50    186.00 o 
   5  13   4     1575.27     1044.57    266.94 o 
   5  13   4      447.36      694.10    214.87 o 
   6  13   4      636.63      836.66    225.57 o 
   7  13   4     1104.02      917.74    213.32 o 
  -4  14   4      496.03      246.96    180.71 o 
  -3  14   4      556.10      626.43    345.44 o 
  -3  14   4      268.68     -186.51    226.47 o 
  -2  14   4      658.41      763.96    320.05 o 
  -2  14   4      626.83     1035.42    181.10 o 
  -1  14   4       31.37     -180.32    239.10 o 
  -1  14   4        3.28      223.12    376.37 o 
   0  14   4      612.73      558.89    133.54 o 
   1  14   4       68.12     -241.16    420.84 o 
   2  14   4      893.14      668.32    263.08 o 
   3  14   4      850.02      961.04    192.05 o 
 -16   0   2      370.77      828.15    235.36 o 
 -15   0   2     2286.78     1707.48    190.12 o 
  12   0   0    10630.99     5381.13    233.95 o 
 -11   1   6     5071.07     4484.14    227.89 o 
  11   0   0     4050.73     2641.07    255.99 o 
 -10   2   3      146.57      -48.21    198.50 o 
 -10   1   5     3453.47     1414.63    182.64 o 
  -9   1   4     6710.62     5485.66    289.50 o 
   7   0   2     3886.69     2264.18     81.20 o 
   6   0   2     6107.08     3614.61    210.10 o 
  -4   1   4       10.42     -122.58    161.76 o 
  -3   1   4      170.51       58.91    116.13 o 
   2   0   4    46008.65    29212.47    582.74 o 
  -2   0   6     2234.29     1809.30    124.00 o 
  -1   2   5     6960.95     4087.92    298.52 o 
  -6   0   8     1196.96      710.34    172.20 o 
  -7   0   8    18952.83    10478.68    333.58 o 
   9   1   7     1187.57      939.13    329.20 o 
 -11   0  10     8454.57     5090.34    309.99 o 
 -11   0  10     8610.30     4959.25    350.60 o 
  12   1   8      367.41      788.58    420.84 o 
 -15   0  12     3705.14     2322.18    312.70 o 
 -16   0  12     1185.92      959.76    283.70 o 
 -18   1   5     1625.33     2136.31    458.35 o 
 -17   1   5      818.23      895.69    440.44 o 
 -16   1   5     2245.38     2955.83    299.30 o 
 -16   1   5     2223.45     2062.71    262.95 o 
 -15   1   5      661.13      779.95    162.28 o 
 -15   1   5      666.68      200.69    346.86 o 
 -14   1   5     3949.26     3471.28    192.18 o 
 -14   1   5     3949.26     3456.07    328.30 o 
 -13   1   5      395.60      570.75     85.84 o 
 -12   1   5     8625.66     7701.11    254.57 o 
 -11   1   5      471.19      504.75     59.81 o 
 -11   1   5      473.13      501.79    185.48 o 
 -10   1   5     5065.71     5065.85    186.25 o 
 -10   1   5     5167.55     4724.92    316.82 o 
  -9   1   5     5761.63     5583.23    118.71 o 
  -8   1   5     7707.81     7347.43    127.74 o 
  -7   1   5     6700.67     6442.58    109.82 o 
  -6   1   5    33427.91    33268.68   1064.16 o 
  -5   1   5     9664.48    10388.33    365.68 o 
  -4   1   5    15296.32    14686.47    319.53 o 
  -3   1   5     6935.38     7338.27    456.29 o 
  -3   1   5     1227.15     1161.22     72.95 o 
  -3   1   5     4369.78     4841.96    197.47 o 
  -2   1   5    10113.79    10954.30    163.95 o 
  -1   1   5     5182.32     4641.27     90.74 o 
   0   1   5    40737.09    41938.18    704.16 o 
   1   1   5     7097.12     7371.66    426.90 o 
   2   1   5    10710.88    10757.09    201.21 o 
   3   1   5    17498.86    16165.29    543.29 o 
   4   1   5     6508.32     6585.91    184.58 o 
   5   1   5    26257.85    24621.09    879.84 o 
   5   1   5    26934.38    25494.74   1233.92 o 
   6   1   5     9965.09     8878.32    315.28 o 
   7   1   5    21184.04    20555.72    465.70 o 
   8   1   5      978.89     1426.36    177.10 o 
   9   1   5    10378.02     9857.02    229.56 o 
  10   1   5     2333.70     2375.41    264.36 o 
  11   1   5     6150.98     5727.34    177.10 o 
  12   1   5     1562.54     1582.58    288.85 o 
  12   1   5     1562.54     1998.39    446.24 o 
  13   1   5     4094.12     4350.35    192.57 o 
  14   1   5     1487.48     1585.16    217.45 o 
  15   1   5     1448.16     1617.25    246.96 o 
  16   1   5      829.25      592.79    210.74 o 
  17   1   5     1385.06     1422.10    348.15 o 
 -18   2   5     1447.80     2493.61    556.70 o 
 -16   2   5      753.31     1272.07    283.70 o 
 -16   2   5      798.88      620.63    403.18 o 
 -15   2   5     4040.98     3725.33    207.65 o 
 -15   2   5     4046.29     4450.89    281.64 o 
 -14   2   5     2633.57     2819.84    127.09 o 
 -13   2   5     5905.08     6266.12    170.40 o 
 -12   2   5      419.41      336.42    217.19 o 
 -11   2   5     9564.22     8885.28    219.38 o 
 -10   2   5        9.49       26.42     44.98 o 
  -9   2   5    31208.94    30965.96    545.87 o 
  -8   2   5     4530.67     5044.06    322.88 o 
  -7   2   5    20264.07    19729.89    332.42 o 
  -6   2   5     1702.00     1487.84    111.11 o 
  -5   2   5    21088.62    20775.10    720.27 o 
  -5   2   5    24531.80    24945.00    662.39 o 
  -5   2   5    20756.19    22027.19    677.22 o 
  -4   2   5     6225.62     6433.17    439.28 o 
  -4   2   5     9623.78     9980.89    287.69 o 
  -4   2   5     5316.87     5319.00    318.37 o 
  -4   2   5     6151.42     6512.31    387.20 o 
  -3   2   5    45167.58    47204.72   1042.76 o 
  -3   2   5    46999.29    49941.69   1333.04 o 
  -2   2   5    15332.61    16218.14    255.08 o 
  -1   2   5     8059.02     8362.73    141.27 o 
   0   2   5      448.67      524.09     42.15 o 
   1   2   5     4727.17     5300.05    112.91 o 
   2   2   5    18546.21    16903.86    282.80 o 
   3   2   5    17445.57    19205.29    666.13 o 
   3   2   5    16538.27    15130.52    497.92 o 
   4   2   5    24374.46    25971.01    699.00 o 
   4   2   5    23586.04    25560.09   1338.45 o 
   5   2   5     3790.74     4311.42    146.30 o 
   6   2   5    11385.69    10405.60    293.62 o 
   7   2   5     1436.61     1385.50    135.73 o 
   8   2   5    15109.52    15820.88    638.16 o 
   8   2   5    11565.00    11393.32    370.96 o 
   9   2   5     2820.06     2987.92    189.86 o 
   9   2   5     2744.88     2662.46    226.73 o 
  10   2   5    10417.35    11852.45    766.93 o 
  10   2   5    12648.18    11043.89    707.76 o 
  11   2   5       93.12      118.45    102.99 o 
  12   2   5     4868.76     4787.82    259.47 o 
  13   2   5     1311.83     1597.14    159.83 o 
  13   2   5     1597.87     2483.43    541.49 o 
  14   2   5     5742.63     6854.66    415.56 o 
  14   2   5     5082.33     5654.51    330.75 o 
  15   2   5      782.55      984.63    237.81 o 
  15   2   5     1068.24     1901.85    633.01 o 
  16   2   5     2247.32     2264.82    234.59 o 
  17   2   5     1523.30     1605.78    301.36 o 
 -18   3   5     1081.26     1566.47    228.02 o 
 -17   3   5      138.92      180.97    261.66 o 
 -16   3   5     2226.36     2426.71    189.61 o 
 -15   3   5      445.34      663.30    137.02 o 
 -14   3   5     2580.27     2488.97    125.80 o 
 -13   3   5      710.10      728.77     96.03 o 
 -12   3   5     8325.53     7889.56    466.21 o 
 -11   3   5     1658.40     1726.17     98.86 o 
 -11   3   5     1863.69     1767.41    217.96 o 
 -10   3   5     6629.74     6847.05    293.49 o 
  -9   3   5     4891.20     5003.33    172.98 o 
  -9   3   5     3384.95     3453.24    261.14 o 
  -9   3   5     3191.49     3349.09    265.91 o 
  -8   3   5    13881.46    14322.21    412.85 o 
  -7   3   5     6990.77     7159.37    170.79 o 
  -6   3   5    18232.26    17984.00    521.90 o 
  -5   3   5     9658.00     9321.84    257.15 o 
  -4   3   5    20898.84    22207.13   1021.24 o 
  -4   3   5    19196.51    19785.06    385.14 o 
  -3   3   5     9765.85    10681.95    188.32 o 
  -2   3   5    18279.27    20169.55    352.01 o 
  -1   3   5    17348.79    17674.14    271.97 o 
   0   3   5    13531.12    14189.32    248.64 o 
   1   3   5     7690.41     7853.08    142.43 o 
   2   3   5    11757.81    13395.46    248.64 o 
   3   3   5    22592.30    25239.01    785.36 o 
   4   3   5     3728.22     3976.55    149.78 o 
   4   3   5     3951.45     3970.11    362.71 o 
   5   3   5    12217.16    11989.59    286.66 o 
   6   3   5     2643.49     2830.93    131.09 o 
   7   3   5    11086.00    11360.84    254.05 o 
   8   3   5      246.28      307.67    150.94 o 
   9   3   5     4122.59     3707.42    145.01 o 
  10   3   5     1632.29     1555.12    308.06 o 
  11   3   5     3242.65     3224.45    191.93 o 
  11   3   5     3276.29     3999.88    236.14 o 
  12   3   5      569.65      904.33    400.61 o 
  12   3   5       54.39      311.80    279.45 o 
  13   3   5     3515.27     3114.89    220.41 o 
  13   3   5     3518.78     3305.52    332.03 o 
  14   3   5     1191.13     1511.04    321.47 o 
  14   3   5      680.48      909.74    293.11 o 
  15   3   5     1993.81     2224.35    239.75 o 
  16   3   5     1183.44     1269.62    219.90 o 
  17   3   5     1498.21     2099.71    318.76 o 
 -18   4   5        4.44      582.48    340.80 o 
 -17   4   5       38.21      -24.49    268.10 o 
 -16   4   5      734.26      847.36    192.83 o 
 -16   4   5      893.33     2189.68    576.55 o 
 -15   4   5      832.61      943.64    158.03 o 
 -14   4   5      577.87      989.79    321.08 o 
 -14   4   5      562.59     1504.21    406.41 o 
 -13   4   5       84.71      148.23    101.31 o 
 -12   4   5     2213.93     2758.62    288.34 o 
 -11   4   5     3390.40     3812.98    180.58 o 
 -11   4   5     3168.30     3230.51    163.95 o 
 -10   4   5      513.89      503.72    117.55 o 
  -9   4   5     1119.53     1075.25    106.60 o 
  -9   4   5     1127.25      899.56    229.43 o 
  -8   4   5     1683.85     1840.88    192.96 o 
  -7   4   5     6159.90     6561.68    152.35 o 
  -6   4   5     4493.65     4970.46    209.33 o 
  -5   4   5      173.47      217.96     97.44 o 
  -4   4   5     2882.00     3007.13    105.18 o 
  -3   4   5      710.02      887.19     55.68 o 
  -2   4   5     5150.30     5449.57    118.71 o 
  -1   4   5       62.39       96.41     33.90 o 
   0   4   5     5956.19     5976.11    124.13 o 
   1   4   5     2897.09     2720.98     72.18 o 
   2   4   5    11218.00    10301.06    305.22 o 
   2   4   5     7005.91     7278.59    197.34 o 
   3   4   5     6433.13     6092.37    186.77 o 
   3   4   5    14131.01    14743.44    492.64 o 
   4   4   5     2303.41     2034.61     63.93 o 
   5   4   5     1477.32     1752.59    141.78 o 
   5   4   5     2740.80     3001.84    261.40 o 
   6   4   5     3792.16     3789.14    182.90 o 
   6   4   5     3759.17     3620.93    184.06 o 
   7   4   5     4409.37     4913.23    206.49 o 
   8   4   5     1997.86     1688.27    134.82 o 
   9   4   5      318.90      319.92     87.00 o 
  10   4   5     1594.60     1508.72    420.07 o 
  11   4   5     2166.93     2200.50    129.02 o 
  12   4   5     2734.32     2638.49    224.79 o 
  12   4   5      870.78      988.89    332.94 o 
  12   4   5     2892.46     2912.26    356.14 o 
  13   4   5       42.58      227.24    149.91 o 
  14   4   5      564.33      897.37    308.19 o 
  14   4   5     1436.80     1636.20    358.07 o 
  15   4   5      949.15     1235.59    320.43 o 
  15   4   5     1038.52      684.43    346.08 o 
  16   4   5      785.77      902.53    439.15 o 
  16   4   5      909.79     1233.27    552.06 o 
  16   4   5     1033.13     1486.29    548.45 o 
 -17   5   5     1138.94      833.57    420.20 o 
 -17   5   5     1226.31     2225.25    544.45 o 
 -17   5   5     1135.25     1342.32    303.81 o 
 -16   5   5     2293.46     2039.00    300.33 o 
 -15   5   5     1705.15     1457.94    204.81 o 
 -15   5   5     1641.65     1816.01    430.77 o 
 -14   5   5     3542.45     3901.28    247.61 o 
 -13   5   5      778.58      742.31    154.03 o 
 -13   5   5      847.21      964.01    348.79 o 
 -12   5   5     4844.21     4210.50    280.99 o 
 -11   5   5     1263.31     1234.82     93.06 o 
 -10   5   5     7055.29     6451.34    167.44 o 
  -9   5   5     1878.15     1900.43     90.10 o 
  -8   5   5     6386.96     6037.20    312.31 o 
  -7   5   5     1104.85     1071.64     81.20 o 
  -6   5   5    12063.46    11842.01    285.25 o 
  -5   5   5     5443.06     5419.15    148.75 o 
  -4   5   5    13882.20    14258.28    260.37 o 
  -3   5   5     5220.69     3825.74    362.71 o 
  -2   5   5    10927.40    11176.91    209.84 o 
  -2   5   5    18054.92    18066.37    970.97 o 
  -1   5   5    16595.98    15898.47    286.15 o 
   0   5   5     4048.56     4252.39    202.62 o 
   0   5   5     3993.76     4000.66    118.84 o 
   1   5   5    24904.03    26092.30    423.55 o 
   2   5   5     1815.37     1943.10     70.63 o 
   3   5   5    13746.44    13452.30    275.06 o 
   4   5   5     1676.17     1998.78    121.42 o 
   4   5   5     1478.33     1521.22    120.00 o 
   5   5   5    17680.43    17662.15    594.59 o 
   5   5   5    17657.81    17354.99    383.33 o 
   6   5   5     2144.51     2046.86    158.15 o 
   6   5   5       59.83     -122.19    235.88 o 
   7   5   5    10779.30    10283.53    334.10 o 
   7   5   5    10891.46    11707.44    367.35 o 
   8   5   5     1933.33     1670.61    270.29 o 
   8   5   5     3008.51     3049.54    199.66 o 
   8   5   5     3922.23     4625.41    472.66 o 
   9   5   5     7156.42     7065.79    191.80 o 
  10   5   5     1170.18     1288.05    215.00 o 
  10   5   5     2086.90     2874.63    465.18 o 
  11   5   5     3321.53     3336.07    124.38 o 
  12   5   5      661.14      765.38    232.40 o 
  13   5   5     2247.14     2684.63    193.34 o 
  14   5   5      842.98     1041.47    405.12 o 
  15   5   5     1040.35     1069.96    336.16 o 
  15   5   5      945.07     1039.41    222.22 o 
  16   5   5      551.05      835.11    217.83 o 
  16   5   5      890.95     1110.31    368.38 o 
 -17   6   5     2812.36     2445.92    434.25 o 
 -16   6   5      260.56      356.78    411.56 o 
 -15   6   5     4954.23     4725.69    544.33 o 
 -14   6   5     1307.57     1230.82    168.34 o 
 -13   6   5     8221.21     7983.14    267.84 o 
 -13   6   5     8556.70     8603.00    640.87 o 
 -12   6   5      325.32      317.08    192.83 o 
 -12   6   5      288.05      602.97    288.34 o 
 -12   6   5       88.58       95.00    278.03 o 
 -11   6   5     9171.95     9583.89    337.71 o 
 -11   6   5     8819.17     8399.34    300.33 o 
 -10   6   5     2804.88     2722.66    416.59 o 
  -9   6   5    13627.25    12525.15    257.79 o 
  -8   6   5     3375.30     3171.47    204.30 o 
  -7   6   5    13366.48    12746.85    340.41 o 
  -7   6   5    13645.50    13437.99    696.94 o 
  -6   6   5     2726.07     2761.33    176.84 o 
  -6   6   5     2270.00     2123.29    160.09 o 
  -5   6   5     9342.20     9162.79    188.45 o 
  -4   6   5    11368.52    11440.37    220.80 o 
  -3   6   5     8100.90     8577.99    358.20 o 
  -2   6   5    13580.85    13090.75    294.78 o 
  -2   6   5    13732.27    13284.73    443.79 o 
  -1   6   5     9731.19     9914.12    299.30 o 
   0   6   5    42044.26    42612.30    713.31 o 
   1   6   5     4260.43     4128.91     97.19 o 
   2   6   5    36295.47    36755.30    633.52 o 
   3   6   5     2336.13     2523.90    163.18 o 
   4   6   5    34079.56    34886.32    603.49 o 
   5   6   5     3870.19     3821.62    113.17 o 
   6   6   5    23286.73    22943.25    453.97 o 
   7   6   5      406.90      435.54     85.33 o 
   8   6   5    19969.82    19932.52    763.45 o 
   8   6   5    19969.50    19283.14    675.67 o 
   9   6   5     3333.10     3403.35    186.12 o 
   9   6   5     2693.60     3076.22    361.29 o 
  10   6   5    12356.45    11320.11    574.74 o 
  11   6   5      171.59      218.61    104.53 o 
  11   6   5     3069.79     2530.47    311.41 o 
  12   6   5     5740.53     6114.28    622.69 o 
  13   6   5     1572.08     1571.75    389.65 o 
  13   6   5     1673.22     1666.10    405.89 o 
  14   6   5     4158.14     4661.76    426.77 o 
  16   6   5     1111.99      735.73    378.82 o 
 -16   7   5     1067.67     1252.09    348.02 o 
 -15   7   5     1183.43     1218.45    252.76 o 
 -14   7   5     1142.01     1182.62    192.31 o 
 -13   7   5     1043.53     1118.94    124.64 o 
 -12   7   5     2703.11     2546.59    270.81 o 
 -11   7   5     1573.89     1340.51     97.32 o 
 -10   7   5     4017.74     3764.13    229.18 o 
  -9   7   5     2310.33     2572.62    250.57 o 
  -9   7   5     2099.75     2506.50    163.70 o 
  -9   7   5     2085.77     1871.17    284.09 o 
  -8   7   5     1837.15     1685.05    202.88 o 
  -7   7   5     1279.02     1314.48    110.59 o 
  -6   7   5     5435.25     5195.00    172.46 o 
  -6   7   5     5467.52     5409.35    460.93 o 
  -5   7   5     1633.29     1029.62    172.33 o 
  -5   7   5     1630.10     1494.16    111.88 o 
  -4   7   5     3758.57     3736.42    127.86 o 
  -4   7   5     3794.92     3633.05    365.16 o 
  -3   7   5     4901.06     5504.99    224.28 o 
  -2   7   5     2913.16     2861.61     88.42 o 
  -1   7   5      276.61      317.73     44.08 o 
   0   7   5      417.92      430.12     56.33 o 
   0   7   5     4323.58     4634.31    389.39 o 
   1   7   5     4605.00     4379.22    195.79 o 
   2   7   5     1808.39     2030.36     88.29 o 
   3   7   5     4424.46     4776.09    187.67 o 
   4   7   5      219.05      205.97     86.23 o 
   5   7   5     1922.89     1899.14    101.57 o 
   6   7   5      373.11      -36.09    270.94 o 
   6   7   5     1773.64     1812.14    104.66 o 
   7   7   5     4007.97     4088.30    185.48 o 
   7   7   5     4006.01     4041.52    201.46 o 
   8   7   5     1205.32      839.75    237.04 o 
   9   7   5     3558.16     3514.08    170.14 o 
   9   7   5     5013.09     6074.07    588.92 o 
  10   7   5      281.99      263.46    120.90 o 
  11   7   5     3542.95     2338.55    503.34 o 
  11   7   5     2217.41     2250.13    185.74 o 
  11   7   5     2254.68     2931.85    473.69 o 
  12   7   5     1421.03     1354.69    368.90 o 
  13   7   5     1238.35     1028.59    355.11 o 
  13   7   5     1235.74     1262.02    284.86 o 
  14   7   5       92.61      163.31    444.95 o 
  15   7   5      907.65      862.31    286.92 o 
 -15   8   5      442.50      256.37    248.38 o 
 -14   8   5      320.46      533.50    565.34 o 
 -14   8   5      552.06     1042.76    436.96 o 
 -13   8   5     1493.52     1756.20    314.63 o 
 -12   8   5     1113.24     1175.78    325.59 o 
 -11   8   5     1830.71     1786.88    126.58 o 
 -10   8   5       35.86      136.89     86.23 o 
  -9   8   5      637.03      615.48    100.15 o 
  -8   8   5      660.47      741.66    136.11 o 
  -7   8   5     1822.17     1558.73    114.20 o 
  -6   8   5     1874.62     2005.10    103.63 o 
  -5   8   5      854.68      859.35     92.16 o 
  -4   8   5      405.73      543.55     89.58 o 
  -3   8   5     2879.93     2817.52    191.15 o 
  -2   8   5     2010.00     1712.89     85.33 o 
  -1   8   5     1468.54     1651.41    148.23 o 
   0   8   5     1118.33     1307.52    101.18 o 
   0   8   5     1165.65     1208.01    140.75 o 
   1   8   5     1451.79     1391.68    119.49 o 
   2   8   5     2709.56     2851.81    157.12 o 
   2   8   5     2248.40     2215.84    149.13 o 
   3   8   5     7033.79     6693.02    340.54 o 
   4   8   5      896.17      907.68    109.30 o 
   4   8   5      896.79      999.71    264.24 o 
   5   8   5       22.32     -150.55    150.55 o 
   5   8   5      488.20      402.67    218.86 o 
   6   8   5     1969.70     2041.83    338.35 o 
   7   8   5     1969.26     1790.61    176.72 o 
   8   8   5      332.21      258.56    135.98 o 
   9   8   5       67.85       52.33     97.57 o 
  10   8   5      812.43      133.66    407.05 o 
  11   8   5     1054.53      787.29    134.05 o 
  12   8   5      730.20      807.53    262.56 o 
  13   8   5      247.36      218.09    180.71 o 
  14   8   5       55.34      -87.39    245.16 o 
 -13   9   5      923.71     1029.75    362.58 o 
 -12   9   5     3428.18     3312.23    331.65 o 
 -12   9   5     4441.81     4695.40    361.29 o 
 -11   9   5      507.40      180.58    274.80 o 
 -11   9   5      758.64      575.90    214.74 o 
 -10   9   5     4631.34     4343.90    395.45 o 
 -10   9   5     4075.93     4701.85    442.11 o 
  -9   9   5      983.10     1034.13    117.29 o 
  -8   9   5     7134.59     6604.60    287.31 o 
  -7   9   5     1571.21     1711.99    196.82 o 
  -7   9   5     1439.23     1212.91    396.35 o 
  -6   9   5     9958.20     9746.30    565.21 o 
  -6   9   5     9951.73     8443.04    599.11 o 
  -5   9   5     5843.89     5927.90    172.20 o 
  -4   9   5     6281.56     5887.43    166.79 o 
  -3   9   5     5283.01     5185.98    179.94 o 
  -2   9   5     4010.40     3817.37    125.93 o 
  -2   9   5     4644.62     4599.89    434.51 o 
  -1   9   5     5646.59     5098.46    142.17 o 
   0   9   5     5527.37     5427.53    139.21 o 
   1   9   5     5811.73     6140.58    517.26 o 
   2   9   5     2190.18     2185.81    111.49 o 
   3   9   5     7125.12     7509.32    384.49 o 
   3   9   5     5819.01     5562.09    459.64 o 
   4   9   5     3107.48     3304.49    145.01 o 
   4   9   5     3216.79     3711.29    484.00 o 
   5   9   5     6729.89     6551.88    186.12 o 
   6   9   5     1660.19     1576.91    181.61 o 
   6   9   5     1993.92     2057.17    375.99 o 
   6   9   5      994.29     1629.11    384.62 o 
   7   9   5     4983.03     4625.02    257.28 o 
   7   9   5     4617.38     4576.69    353.82 o 
   8   9   5     2236.12     2114.40    312.18 o 
   8   9   5     1474.85     1988.98    403.57 o 
   9   9   5     3779.43     3914.04    223.25 o 
   9   9   5     3779.54     3796.49    354.46 o 
  10   9   5      371.71      367.61    516.61 o 
  11   9   5     3114.16     3354.63    182.26 o 
  12   9   5      391.01      751.98    221.06 o 
  13   9   5     2770.17     3220.32    271.71 o 
 -13  10   5     2326.50     2557.67    206.36 o 
 -12  10   5       54.56      298.14    274.03 o 
 -11  10   5     2223.95     2193.03    146.94 o 
 -10  10   5      187.53       51.43    349.82 o 
  -9  10   5     4610.76     4201.73    190.77 o 
  -8  10   5     1988.86     1959.73    270.68 o 
  -8  10   5     2086.62     1926.60    316.70 o 
  -8  10   5     1991.91     2068.77    399.96 o 
  -7  10   5     5813.98     5743.32    421.49 o 
  -7  10   5     5912.65     6164.17    594.08 o 
  -6  10   5     1155.01     1257.76    373.80 o 
  -6  10   5      935.75      449.97    299.30 o 
  -5  10   5     6551.67     6097.91    217.70 o 
  -5  10   5     6568.70     6533.71    297.62 o 
  -4  10   5     2549.65     2332.88    130.18 o 
  -3  10   5     5052.12     4377.93    163.95 o 
  -2  10   5     1949.30     2927.34    265.65 o 
  -2  10   5     1872.55     1851.97    135.60 o 
  -1  10   5     4295.62     4291.96    460.54 o 
   0  10   5     5522.92     5052.96    211.13 o 
   0  10   5     6049.67     5736.49    479.49 o 
   1  10   5     2135.72     2352.34    109.05 o 
   2  10   5     4279.66     4326.37    136.89 o 
   3  10   5     3144.13     2547.62    138.82 o 
   4  10   5     7486.31     7328.35    187.93 o 
   5  10   5     3601.73     3754.72    159.57 o 
   6  10   5     4791.36     4798.39    191.80 o 
   7  10   5      129.55       89.32    136.76 o 
   8  10   5     5062.10     4575.79    523.83 o 
   9  10   5      738.49     1044.18    296.07 o 
  10  10   5     2495.43     3067.07    430.12 o 
  11  10   5      149.33      275.58    329.07 o 
  11  10   5      492.75      631.97    262.17 o 
  11  10   5      155.66     -105.57    278.93 o 
  12  10   5     2766.99     3315.71    380.89 o 
 -12  11   5      514.74      627.21    355.62 o 
 -11  11   5      847.02      957.18    141.27 o 
 -10  11   5      447.88      521.77    205.33 o 
  -9  11   5     1039.49     1007.96    137.27 o 
  -8  11   5      777.07      783.17    178.39 o 
  -7  11   5     1080.87     1045.73    144.49 o 
  -6  11   5     2310.44     2001.75    190.12 o 
  -5  11   5     1645.26     2012.83    301.87 o 
  -5  11   5     1457.87     1473.27    209.33 o 
  -4  11   5     1057.36      547.03    252.12 o 
  -3  11   5     1999.38     1903.53    144.62 o 
  -2  11   5     2822.61     2719.44    138.05 o 
  -1  11   5      947.52      837.05    200.82 o 
   0  11   5     2219.82     2045.18    119.87 o 
   0  11   5     2286.44     2393.59    440.18 o 
   1  11   5      950.60      862.95    151.58 o 
   2  11   5     1397.37     1243.84    188.70 o 
   2  11   5     1359.89     1126.42    229.69 o 
   3  11   5     2174.76     1766.51    142.30 o 
   4  11   5      873.33      735.48    130.83 o 
   5  11   5     2532.58     2469.51    149.65 o 
   6  11   5     1435.20     1347.60    212.03 o 
   7  11   5     2802.23     3753.56    451.65 o 
   7  11   5     2902.60     2455.07    493.15 o 
   7  11   5     2809.43     2958.92    490.83 o 
   8  11   5       49.41      122.32    448.43 o 
   8  11   5      104.43     -251.60    472.79 o 
   8  11   5       64.36      380.76    341.96 o 
   9  11   5     1541.47     1527.54    203.01 o 
   9  11   5     1658.36     1444.14    280.86 o 
  10  11   5      807.72      490.32    382.69 o 
 -10  12   5        3.53       70.51    203.14 o 
  -9  12   5      368.68      343.51    168.60 o 
  -9  12   5      723.46     1225.67    502.31 o 
  -8  12   5      283.90      539.81    494.44 o 
  -8  12   5      180.04      205.20    343.51 o 
  -7  12   5     1069.87      809.08    389.39 o 
  -7  12   5     1066.09      724.26    240.00 o 
  -6  12   5      811.05      826.22    260.50 o 
  -6  12   5      852.79     1691.49    436.83 o 
  -5  12   5      104.88       43.95    195.28 o 
  -5  12   5      247.52      476.91    437.47 o 
  -4  12   5       59.11       12.25    116.26 o 
  -3  12   5     2005.16     2230.53    237.30 o 
  -2  12   5      768.37      869.40    113.94 o 
  -1  12   5      331.84     1019.82    435.15 o 
   0  12   5      156.78      259.98    131.99 o 
   0  12   5      571.10      335.90    246.96 o 
   1  12   5      248.80      513.78    242.19 o 
   1  12   5     2554.70     2134.51    348.92 o 
   2  12   5     1424.02     1217.55    119.49 o 
   3  12   5      734.13      598.59    156.48 o 
   4  12   5      909.59     1065.71    191.93 o 
   4  12   5      972.27     1148.07    228.14 o 
   5  12   5      163.33      307.93    228.14 o 
   5  12   5       76.27      216.67    289.76 o 
   6  12   5      812.58      477.56    211.78 o 
   6  12   5      866.37     1145.49    320.43 o 
   7  12   5      539.25      349.18    194.63 o 
   7  12   5      710.73      951.12    449.72 o 
   8  12   5      535.63      624.88    448.68 o 
   8  12   5      506.87      490.32    282.93 o 
   9  12   5      141.41      171.30    157.12 o 
  -7  13   5      625.94      357.04    246.71 o 
  -6  13   5     1557.66     1325.95    530.40 o 
  -5  13   5      878.11      801.99    453.45 o 
  -5  13   5      815.04     1431.64    395.06 o 
  -5  13   5      913.33     1262.14    472.01 o 
  -4  13   5     2568.41     2435.22    180.20 o 
  -3  13   5      449.90      256.89    144.11 o 
  -2  13   5     2147.89     2303.88    143.46 o 
  -1  13   5     2763.68     2167.38    569.33 o 
  -1  13   5      927.56      796.44    234.85 o 
   0  13   5     2806.87     2297.43    186.38 o 
   0  13   5     2817.52     2799.48    375.47 o 
   0  13   5     3418.27     2432.39    464.28 o 
   1  13   5      983.11      838.08    196.05 o 
   2  13   5     2090.98     2182.20    278.80 o 
   2  13   5     1183.67     1374.41    320.18 o 
   3  13   5     1771.91     1675.12    267.07 o 
   3  13   5     1621.35     1654.11    226.08 o 
   4  13   5      276.87      295.69    168.08 o 
   5  13   5     2638.73     2220.48    177.62 o 
   6  13   5      259.10      271.58    195.92 o 
  -3  14   5     3174.67     2575.46    389.78 o 
  -3  14   5     1997.14     1749.76    327.27 o 
  -2  14   5     1719.17     1669.58    189.22 o 
  -2  14   5     2168.72     2095.71    341.44 o 
  -1  14   5     2294.63     2734.00    589.83 o 
  -1  14   5     1307.07     1546.87    321.85 o 
   0  14   5     2416.65     2850.91    184.45 o 
   0  14   5     2626.41     3092.46    360.00 o 
   1  14   5      474.07      777.24    208.68 o 
   2  14   5     2030.30     1843.33    220.41 o 
   2  14   5     1875.84     1700.90    247.61 o 
 -18   0   6     3770.90     4477.83    637.90 o 
 -17   0   6     2638.13     2994.50    313.60 o 
 -16   0   6     8461.49     9482.96    602.84 o 
 -15   0   6      266.73       31.06    215.77 o 
 -14   0   6    11070.71     9430.12    345.96 o 
 -13   0   6     2048.94     2000.71    130.70 o 
 -12   0   6    21314.46    18270.54    576.94 o 
 -11   0   6      521.69      640.48     76.95 o 
 -10   0   6     9878.91     7398.47    402.02 o 
 -10   0   6     8829.50     8503.36    326.62 o 
  -9   0   6     6727.54     6552.91    160.73 o 
  -8   0   6    13059.96     9896.72    478.98 o 
  -8   0   6    12155.28    12035.87    377.79 o 
  -7   0   6     4292.98     4606.85    117.04 o 
  -6   0   6     3212.47     2588.09    143.85 o 
  -5   0   6    24211.25    25379.76   1182.36 o 
  -4   0   6    29451.99    29688.74    768.99 o 
  -3   0   6    13088.20    13446.11    667.81 o 
  -2   0   6     2644.70     3310.16    108.27 o 
  -1   0   6    18365.69    18871.06    886.16 o 
   0   0   6     9542.10     9656.46    338.74 o 
   0   0   6     9655.10     9002.96    275.06 o 
   1   0   6    15894.41    14687.24    710.34 o 
   2   0   6     7565.06     7936.48    251.22 o 
   3   0   6    55689.70    54640.31   2476.21 o 
   4   0   6     5233.17     5615.20    209.84 o 
   5   0   6    45461.45    45908.16   2365.36 o 
   6   0   6       65.74       44.08    163.70 o 
   7   0   6    35731.99    34463.28    957.18 o 
   8   0   6     1021.46     1331.36    139.72 o 
   9   0   6    35171.51    34435.57    966.59 o 
  10   0   6     1431.78     1820.13    386.56 o 
  11   0   6    12494.67    11950.79    597.17 o 
  11   0   6    13276.74    12572.84    835.89 o 
  12   0   6      228.60      521.25    131.73 o 
  13   0   6    11784.05    12405.80    916.06 o 
  13   0   6    10381.72    10945.67    782.27 o 
  14   0   6      963.97      920.57    284.99 o 
  15   0   6     3477.02     3794.55    359.75 o 
  16   0   6      362.85      774.27    345.05 o 
  17   0   6     1581.17     1897.08    406.66 o 
 -18   1   6      350.78      255.60    240.52 o 
 -17   1   6     1585.44     1505.76    472.01 o 
 -16   1   6      295.54      484.13    241.68 o 
 -16   1   6      375.31      366.06    470.21 o 
 -15   1   6     3157.96     3399.23    396.10 o 
 -15   1   6     2870.43     2607.81    231.37 o 
 -14   1   6     1500.87     1585.03    120.90 o 
 -13   1   6     4898.72     4407.71    131.34 o 
 -12   1   6      365.05      357.81    119.10 o 
 -11   1   6     6057.63     5078.87    114.33 o 
 -10   1   6     2655.50     2548.52    223.76 o 
  -9   1   6     6135.65     6209.92    115.36 o 
  -8   1   6      109.26      135.86     27.07 o 
  -7   1   6    10634.43    10320.01    169.50 o 
  -6   1   6     1882.46     1953.67    102.21 o 
  -6   1   6     2128.39     2502.89    189.61 o 
  -6   1   6      697.93      462.61    216.42 o 
  -5   1   6     8316.54     9427.80    362.97 o 
  -5   1   6     7455.99     6943.08    209.84 o 
  -5   1   6    11859.11    12440.98    578.48 o 
  -4   1   6     3551.74     3910.17    130.83 o 
  -4   1   6     8144.42     7327.06    357.04 o 
  -4   1   6     9872.98     9743.46    435.80 o 
  -3   1   6     8282.52     8947.15    311.02 o 
  -3   1   6     4788.76     5689.96    374.18 o 
  -2   1   6    13851.09    13906.78    294.40 o 
  -2   1   6    14967.46    15094.81    354.33 o 
  -1   1   6      444.28      752.75    131.34 o 
   0   1   6     9063.47     9388.10    192.31 o 
   0   1   6     9238.63     8351.26    417.36 o 
   1   1   6      447.92      847.49    247.22 o 
   2   1   6    26076.62    26776.73    545.36 o 
   2   1   6    32366.65    33173.04   1709.54 o 
   3   1   6     7031.34     7141.97    234.07 o 
   4   1   6    14628.03    15255.93    351.24 o 
   5   1   6     1026.33     1019.30    110.33 o 
   6   1   6    12623.84    12790.29    460.16 o 
   6   1   6    12689.17    12471.92    747.72 o 
   7   1   6     5921.56     6440.26    338.22 o 
   7   1   6     5920.28     6612.72    243.48 o 
   8   1   6     9477.18    10643.02    514.16 o 
   8   1   6    11733.82    13381.79    784.59 o 
   8   1   6    10526.87    10405.73    466.09 o 
   9   1   6     3868.13     3838.25    124.38 o 
  10   1   6     8281.21     8158.43    593.95 o 
  11   1   6     1877.80     2089.27    143.20 o 
  11   1   6     2106.68     2270.23    409.63 o 
  12   1   6     3996.24     3813.24    361.55 o 
  12   1   6     3747.85     3636.01    338.87 o 
  13   1   6      184.68      334.23    261.92 o 
  13   1   6     3959.24     3974.88    360.39 o 
  14   1   6     2994.17     4083.66    391.33 o 
  14   1   6     3004.92     3788.49    579.51 o 
  15   1   6     3205.45     3033.55    569.33 o 
  15   1   6     1323.22     1663.52    336.16 o 
  16   1   6      688.06     1296.95    260.76 o 
  17   1   6      411.23      780.46    256.76 o 
 -18   2   6       39.26      178.78    383.46 o 
 -18   2   6      132.40       38.80    451.91 o 
 -17   2   6      177.98       22.17    462.35 o 
 -16   2   6     1188.73      950.99    374.31 o 
 -16   2   6     1135.34     1560.28    422.13 o 
 -15   2   6     1020.46     1347.86    139.98 o 
 -14   2   6      146.67      203.27    117.29 o 
 -13   2   6      142.50      168.98     90.23 o 
 -12   2   6     2643.20     2912.65    434.76 o 
 -12   2   6     6384.29     5949.68    269.39 o 
 -11   2   6     1760.87     1821.16     90.74 o 
 -10   2   6      193.84      185.48     51.56 o 
  -9   2   6      677.28      805.60     62.00 o 
  -8   2   6     1231.67     1230.18     55.43 o 
  -7   2   6     2773.07     3216.71     85.72 o 
  -6   2   6     2822.82     3198.15    173.62 o 
  -6   2   6     2822.82     3427.97    255.34 o 
  -5   2   6      113.64       39.70     59.68 o 
  -4   2   6     2970.96     2968.20     77.98 o 
  -3   2   6     7793.18     9142.29    525.25 o 
  -2   2   6     7981.13     8320.33    158.54 o 
  -1   2   6     7854.10     8454.77    145.14 o 
   0   2   6        4.95       14.44     32.48 o 
   1   2   6     4792.72     5517.88    120.00 o 
   2   2   6    14159.25    15445.79    283.44 o 
   3   2   6     2942.74     3336.33    199.66 o 
   4   2   6      176.84      458.09     89.32 o 
   4   2   6      171.56      750.56    143.72 o 
   5   2   6     4076.72     4535.70    254.70 o 
   5   2   6    10011.31    10008.21    607.36 o 
   6   2   6    10434.01    11136.56    354.59 o 
   6   2   6     1146.69     1306.74    191.80 o 
   7   2   6     5975.83     6374.14    475.11 o 
   7   2   6     3627.39     3839.02    191.28 o 
   8   2   6     2764.23     2749.85    170.53 o 
   9   2   6      115.02       78.24     93.45 o 
  10   2   6     1293.82     1399.93    285.25 o 
  10   2   6     4617.60     4226.35    473.95 o 
  11   2   6     1515.47     1554.74    129.15 o 
  12   2   6     2963.33     2900.92    275.32 o 
  13   2   6      527.31      509.52    143.33 o 
  13   2   6      720.91      994.69    416.98 o 
  14   2   6      671.95      166.66    477.82 o 
  14   2   6      610.81       -1.42    226.60 o 
  15   2   6      543.06      901.37    249.67 o 
  16   2   6     1496.02     1855.84    233.43 o 
  17   2   6       36.64      218.22    365.03 o 
  17   2   6       85.35      460.54    604.52 o 
 -18   3   6      462.91      535.56    212.55 o 
 -17   3   6     1831.35     1787.91    305.22 o 
 -17   3   6     2050.53     2393.97    571.26 o 
 -16   3   6      193.21      370.32    181.36 o 
 -15   3   6     3911.19     3904.24    176.33 o 
 -14   3   6     1919.73     1915.64    132.89 o 
 -13   3   6     3771.11     3719.28    138.56 o 
 -12   3   6      486.96     1069.06    216.93 o 
 -12   3   6      333.96      643.32    184.96 o 
 -11   3   6    10381.98    10171.52    332.16 o 
 -11   3   6    10394.64     9953.04    488.26 o 
 -10   3   6      884.91     2022.37    174.14 o 
 -10   3   6      257.05      278.54    291.30 o 
  -9   3   6    18487.44    17306.27    981.93 o 
  -9   3   6    19340.78    19788.67    642.16 o 
  -9   3   6    18869.76    17720.15    520.87 o 
  -8   3   6     4753.68     5276.08    349.82 o 
  -7   3   6    34456.09    34808.46    568.56 o 
  -6   3   6    11174.77    11019.53    294.40 o 
  -5   3   6    30638.16    28734.65    581.70 o 
  -4   3   6    17498.13    18205.83    309.22 o 
  -3   3   6    33825.82    34565.23    559.53 o 
  -2   3   6    21234.50    23097.54    402.41 o 
  -1   3   6    24007.38    24860.57    437.73 o 
   0   3   6    55940.42    57938.87   1325.95 o 
   0   3   6    55940.42    60638.33   2728.97 o 
   1   3   6    14233.05    13354.34    325.85 o 
   2   3   6    14632.89    15843.18    406.54 o 
   2   3   6    14632.89    15541.69    516.23 o 
   3   3   6    14838.29    17187.94    565.98 o 
   4   3   6    13720.37    13514.55    351.24 o 
   5   3   6     6682.51     7081.00    231.63 o 
   5   3   6     6754.11     7393.96    422.91 o 
   6   3   6    10611.85     9174.65    307.03 o 
   7   3   6     1990.38     2037.06    116.13 o 
   8   3   6     7272.67     6613.75    273.52 o 
   9   3   6      372.62      430.38     98.09 o 
  10   3   6     5950.59     6011.94    296.20 o 
  11   3   6     1007.74     1137.63    187.29 o 
  11   3   6      777.10      826.22    143.72 o 
  12   3   6     7118.31     7119.41    414.53 o 
  13   3   6     1088.66      908.58    211.26 o 
  13   3   6     1247.27     1322.21    192.18 o 
  14   3   6     2821.99     2825.00    262.17 o 
  14   3   6     3054.41     2988.18    374.83 o 
  15   3   6     1125.51     1251.83    228.92 o 
  16   3   6     1945.75     1878.26    239.62 o 
  17   3   6      743.41      756.36    343.12 o 
 -17   4   6      836.03     1014.28    286.15 o 
 -16   4   6     2749.63     2826.81    262.95 o 
 -16   4   6     2229.13     2052.66    461.06 o 
 -15   4   6       39.56      248.64    228.14 o 
 -15   4   6      117.99      533.63    433.86 o 
 -14   4   6     3763.99     3964.82    237.43 o 
 -13   4   6     1950.77     1935.11    130.96 o 
 -12   4   6     5620.38     5170.25    240.13 o 
 -11   4   6      207.07      183.03     70.76 o 
 -10   4   6     8859.60     8660.35    189.35 o 
  -9   4   6     7734.53     7848.18    174.40 o 
  -8   4   6    13874.56    13578.23    506.43 o 
  -7   4   6     6771.51     6728.21    156.22 o 
  -6   4   6    15058.64    14788.94    371.61 o 
  -5   4   6    23111.85    24140.69    505.66 o 
  -4   4   6    20403.91    20725.35    438.89 o 
  -3   4   6    22172.04    22854.96    433.73 o 
  -2   4   6    14040.66    15121.36    496.38 o 
  -2   4   6    13349.02    13354.59    310.90 o 
  -1   4   6    20586.71    20542.19    993.40 o 
   0   4   6    23682.45    24553.16    419.43 o 
   1   4   6    17097.14    17539.18    293.75 o 
   2   4   6     3406.61     3030.46     91.52 o 
   3   4   6    18121.71    17211.92    570.10 o 
   4   4   6     2156.64     2383.28     91.00 o 
   5   4   6    18012.52    18542.12    467.50 o 
   6   4   6      333.72      259.60    133.92 o 
   6   4   6      336.53      349.56    166.53 o 
   6   4   6      126.11      -21.27    213.45 o 
   7   4   6    10462.16    10570.97    359.49 o 
   7   4   6    10412.77    10040.18    332.68 o 
   8   4   6     1255.57     1159.93    133.79 o 
   9   4   6    11205.60    11149.19    285.63 o 
  10   4   6      817.26      604.13    262.04 o 
  11   4   6     5224.99     5496.87    319.92 o 
  11   4   6     4284.17     4168.09    251.22 o 
  12   4   6     1955.45     2109.24    306.90 o 
  12   4   6     1950.91     1936.40    299.94 o 
  12   4   6     1157.46      836.14    237.55 o 
  13   4   6     7721.43     8410.30    371.86 o 
  13   4   6     3984.23     4378.83    245.55 o 
  14   4   6     1922.01     1977.51    229.18 o 
  15   4   6     1380.54     1446.72    184.45 o 
  16   4   6     1282.05     1646.12    269.39 o 
 -17   5   6     1745.08     1589.02    333.07 o 
 -16   5   6       70.32     -125.03    250.70 o 
 -15   5   6     2590.45     3646.71    581.83 o 
 -15   5   6     2530.47     2156.55    207.78 o 
 -14   5   6      347.01      190.38    160.09 o 
 -13   5   6     3292.45     3595.41    499.47 o 
 -13   5   6     3038.65     3259.76    175.81 o 
 -12   5   6     1043.95      894.15    135.73 o 
 -11   5   6     4362.52     4217.72    128.38 o 
 -10   5   6     1906.41     1976.87     89.20 o 
  -9   5   6     2586.77     2366.52     97.83 o 
  -8   5   6     7086.14     6587.72    316.95 o 
  -7   5   6     7231.86     7609.08    174.65 o 
  -6   5   6    13531.36    12533.40    379.34 o 
  -6   5   6    13274.68    12255.12    499.47 o 
  -6   5   6    10229.78    10516.71    590.47 o 
  -5   5   6     2609.33     3175.47    272.48 o 
  -5   5   6     3628.28     3452.98    231.37 o 
  -5   5   6     3581.87     3477.86    176.46 o 
  -4   5   6     7247.53     7639.63    307.80 o 
  -4   5   6     7151.47     7483.54    261.01 o 
  -3   5   6    11600.09    10832.11    443.40 o 
  -2   5   6     3983.74     4089.46     99.51 o 
  -1   5   6     7781.08     8052.61    384.62 o 
   0   5   6     5463.28     5548.30    166.02 o 
   0   5   6     5713.95     5811.38    200.95 o 
   1   5   6     8709.25     8206.13    262.04 o 
   2   5   6     8110.45     8697.73    166.40 o 
   3   5   6     3282.80     3409.67     99.89 o 
   4   5   6    13258.67    12880.90    329.71 o 
   4   5   6    11949.98    12074.28    361.16 o 
   5   5   6     1276.64     1635.81    122.97 o 
   6   5   6    11831.70    12501.18    309.09 o 
   7   5   6     2938.89     3037.94    126.96 o 
   8   5   6     6864.43     6901.58    223.89 o 
   9   5   6      263.37      237.55     94.35 o 
  10   5   6     3594.27     3518.46    489.93 o 
  10   5   6     3002.00     3033.30    259.47 o 
  11   5   6     2269.04     2257.09    126.32 o 
  12   5   6     2934.85     3198.67    334.61 o 
  12   5   6     3500.32     4388.76    624.88 o 
  13   5   6      615.82     1027.04    226.47 o 
  13   5   6     1257.93     1376.22    499.60 o 
  14   5   6      969.26      522.93    444.04 o 
  14   5   6      956.00     1374.15    339.12 o 
  15   5   6     1078.40      826.61    324.04 o 
  16   5   6     1018.78     1044.70    352.40 o 
  16   5   6      598.46     1009.90    335.64 o 
 -17   6   6       95.43      264.36    341.19 o 
 -16   6   6     1268.78     1412.56    194.76 o 
 -15   6   6      408.07      503.59    154.80 o 
 -14   6   6      219.43      331.00    170.01 o 
 -14   6   6      244.38      608.39    505.27 o 
 -13   6   6      467.80      710.60    395.45 o 
 -13   6   6       33.51       -0.77    134.95 o 
 -12   6   6      793.82      844.78    188.70 o 
 -12   6   6       82.81      555.93    298.01 o 
 -12   6   6      741.75      703.38    205.85 o 
 -11   6   6     1378.93     1027.17    212.94 o 
 -11   6   6     2248.94     2370.39    380.76 o 
 -11   6   6      700.71      762.80    178.39 o 
 -10   6   6      153.49      215.26     91.90 o 
  -9   6   6      234.94      152.10    118.33 o 
  -9   6   6     1661.73     1642.13    144.49 o 
  -8   6   6       70.41     -249.03    273.52 o 
  -7   6   6      653.70      700.29    106.98 o 
  -7   6   6      792.59      827.38    140.75 o 
  -6   6   6     4304.58     4099.00    257.92 o 
  -6   6   6     4350.97     4538.67    437.47 o 
  -5   6   6      305.06      231.75     85.07 o 
  -4   6   6       13.44      160.86     61.48 o 
  -3   6   6      989.50      910.77    129.80 o 
  -2   6   6    15441.05    16046.45    276.61 o 
  -1   6   6        8.48       -2.71     37.51 o 
   0   6   6       72.94       32.61     46.53 o 
   1   6   6       32.06       36.35     36.99 o 
   2   6   6     2100.32     2181.68     86.75 o 
   3   6   6     2225.04     1712.50    363.10 o 
   3   6   6     4385.24     6872.32    390.17 o 
   3   6   6     2223.81     2097.00    188.96 o 
   4   6   6      503.40      668.97     76.56 o 
   5   6   6     1135.03     1086.97     90.36 o 
   5   6   6     3635.65     3885.42    385.14 o 
   6   6   6     2333.43     2685.15    320.82 o 
   6   6   6     4107.80     4431.30    281.64 o 
   6   6   6     1786.13     1934.08    172.20 o 
   7   6   6     4293.74     4556.45    439.28 o 
   7   6   6     1252.74     1279.93    112.40 o 
   8   6   6       98.19       91.00    299.55 o 
   8   6   6       30.19      498.31    143.20 o 
   9   6   6      220.77      239.87     94.61 o 
  10   6   6     4332.82     4919.68    322.75 o 
  11   6   6      483.73      417.36    119.87 o 
  11   6   6      642.05      835.76    186.12 o 
  12   6   6     4357.18     4172.09    362.45 o 
  13   6   6      115.45      264.75    386.69 o 
  13   6   6       52.91      -81.98    253.28 o 
  14   6   6      109.02      182.26    318.89 o 
  15   6   6      295.11      511.20    323.14 o 
  15   6   6      299.85      160.22    520.61 o 
 -16   7   6      404.41      430.77    211.65 o 
 -15   7   6     2429.69     3214.26    246.96 o 
 -15   7   6     2429.83     1953.02    510.30 o 
 -14   7   6     1000.21     1375.06    466.21 o 
 -13   7   6     3330.58     3210.27    293.24 o 
 -12   7   6      115.04      616.76    341.83 o 
 -12   7   6      656.24     1081.17    386.56 o 
 -11   7   6     5847.20     5624.87    226.21 o 
 -11   7   6     3409.94     3229.86    189.09 o 
 -10   7   6      753.02      728.00     92.93 o 
  -9   7   6     5027.48     4708.81    154.55 o 
  -9   7   6     5717.94     5597.93    397.38 o 
  -8   7   6     5933.92     5927.64    223.89 o 
  -8   7   6     8046.25     6559.62    574.10 o 
  -7   7   6     5466.96     5021.64    172.33 o 
  -6   7   6     4843.75     4791.17    175.68 o 
  -5   7   6     4847.06     4558.90    185.09 o 
  -5   7   6     4814.81     4407.32    163.31 o 
  -4   7   6     7965.11     7382.23    220.93 o 
  -4   7   6     9171.07     9201.84    304.58 o 
  -3   7   6     6139.38     6568.77    309.35 o 
  -3   7   6     6486.43     6612.46    434.76 o 
  -2   7   6     4184.30     4324.05    109.69 o 
  -1   7   6     3405.91     3326.02     92.42 o 
   0   7   6    10533.63    10742.01    211.78 o 
   1   7   6     5291.59     4763.97    364.52 o 
   1   7   6     2567.65     2430.45    255.47 o 
   2   7   6     4244.59     4212.04    110.46 o 
   3   7   6     3977.43     4001.30    182.13 o 
   4   7   6    13420.39    13574.88    251.35 o 
   5   7   6      770.42      944.93     83.27 o 
   6   7   6     9824.52     9386.55    621.15 o 
   6   7   6    12850.75    12658.95    354.46 o 
   7   7   6     1803.55     1761.48    164.99 o 
   7   7   6     2119.32     2137.86    169.88 o 
   8   7   6     7102.47     6977.37    291.43 o 
   9   7   6     1497.32     1454.07    186.12 o 
   9   7   6     2465.33     2571.59    251.35 o 
  10   7   6     4922.12     5371.46    570.75 o 
  10   7   6     4922.80     5464.26    636.23 o 
  11   7   6     1356.39     1098.06    185.87 o 
  11   7   6     1363.46     1849.91    439.53 o 
  12   7   6     1311.88     1348.12    335.51 o 
  12   7   6     1472.10     1518.65    539.69 o 
  13   7   6     1302.42     1017.50    218.22 o 
  14   7   6     1197.36     1115.85    340.67 o 
  15   7   6      380.07      225.05    290.66 o 
 -15   8   6      190.03      374.70    279.32 o 
 -14   8   6     2442.39     3156.65    549.87 o 
 -13   8   6     1314.04     1848.62    265.40 o 
 -13   8   6     1329.79     1861.38    387.98 o 
 -12   8   6     4109.04     3138.99    499.99 o 
 -11   8   6       24.92      141.53     96.54 o 
 -10   8   6     7465.31     7314.69    503.98 o 
  -9   8   6     2537.11     2605.49    127.22 o 
  -8   8   6     7558.13     6676.52    220.15 o 
  -7   8   6     1147.94      964.91    126.45 o 
  -7   8   6     4319.06     3836.96    281.89 o 
  -6   8   6    12157.75    11285.82    322.63 o 
  -5   8   6    11768.09    11296.01    353.17 o 
  -5   8   6     7233.28     7595.94    506.95 o 
  -4   8   6    11252.43    10956.37    297.10 o 
  -4   8   6    11255.44    10866.53    574.23 o 
  -3   8   6    12319.95    13895.70    559.41 o 
  -2   8   6     5265.09     5128.10    134.44 o 
  -1   8   6    10218.11     8887.85    303.29 o 
   0   8   6     6177.12     6154.11    193.47 o 
   0   8   6     6420.59     6345.13    208.04 o 
   1   8   6     8977.76     8364.02    371.35 o 
   2   8   6      972.50      885.12    130.83 o 
   2   8   6      905.75      948.80    129.02 o 
   3   8   6     4607.85     4474.48    485.42 o 
   3   8   6     4546.99     4165.90    392.87 o 
   4   8   6     1530.64     1593.79    116.52 o 
   4   8   6     1661.49     1438.34    294.78 o 
   5   8   6     7261.47     7043.88    179.04 o 
   6   8   6      752.00      652.60    128.25 o 
   7   8   6     7084.60     7086.54    201.46 o 
   8   8   6      252.87      277.25    140.62 o 
   9   8   6     6161.75     6399.14    191.02 o 
  10   8   6      380.62      267.97    414.40 o 
  11   8   6     3720.29     3710.25    342.99 o 
  11   8   6     3720.26     3512.79    306.90 o 
  12   8   6      365.12      428.06    323.27 o 
  12   8   6      236.84      260.88    360.00 o 
  13   8   6     4562.90     4570.63    435.67 o 
  13   8   6     3370.33     4329.34    397.26 o 
  14   8   6     2161.15     2432.90    422.39 o 
 -14   9   6      279.68      113.30    267.07 o 
 -13   9   6      939.59      978.19    321.21 o 
 -13   9   6     1181.03     1832.51    441.21 o 
 -12   9   6      317.17      242.58    259.72 o 
 -11   9   6     1524.25     1696.26    253.41 o 
 -11   9   6     1452.43     1416.30    199.79 o 
 -10   9   6      968.63     1324.01    266.17 o 
  -9   9   6     1775.55     1607.20    126.70 o 
  -8   9   6     1513.05     1216.13    196.82 o 
  -7   9   6     3797.88     3729.33    223.25 o 
  -6   9   6     1568.53     1225.41    189.86 o 
  -5   9   6     2134.61     1972.49    331.26 o 
  -4   9   6     2421.65     2471.44    120.00 o 
  -3   9   6     5602.21     5687.77    261.40 o 
  -3   9   6     5676.16     5821.69    506.56 o 
  -2   9   6     2225.82     2332.23    133.02 o 
  -2   9   6     2702.20     4130.71    415.43 o 
  -1   9   6     1372.51     1211.49    294.91 o 
  -1   9   6     1356.26     1554.74    237.17 o 
   0   9   6     2940.54     2575.72    113.94 o 
   0   9   6     3492.16     3799.45    319.66 o 
   1   9   6      802.88      831.63    273.00 o 
   2   9   6     2339.94     2177.56    138.43 o 
   2   9   6     2425.30     2558.32    227.24 o 
   3   9   6     3942.66     3993.82    269.00 o 
   3   9   6     4317.63     4537.25    258.44 o 
   4   9   6     4490.89     4444.57    144.49 o 
   5   9   6      716.49      767.06    119.36 o 
   6   9   6     2050.63     2287.76    152.23 o 
   7   9   6     1127.67     1301.33    120.90 o 
   8   9   6     1806.50     1694.46    265.78 o 
   9   9   6       15.39      -18.30    157.38 o 
   9   9   6      397.49      286.41    278.29 o 
  10   9   6     1445.68     1397.23    386.56 o 
  10   9   6     1458.60      937.71    505.66 o 
  11   9   6      699.53      824.03    152.87 o 
  12   9   6      877.05     1069.96    482.71 o 
  12   9   6     1008.46     1573.17    375.73 o 
  13   9   6      266.14      427.80    270.55 o 
  13   9   6     1603.66     2302.33    576.03 o 
 -13  10   6      224.11     -178.65    293.11 o 
 -13  10   6      233.00     -482.07    485.94 o 
 -13  10   6      814.77      903.94    529.24 o 
 -11  10   6     1731.86     1975.19    295.43 o 
 -11  10   6      933.57      791.55    422.52 o 
 -11  10   6      787.25      388.23    303.55 o 
 -10  10   6      362.46      312.31    373.02 o 
  -9  10   6     1370.00     1166.76    254.05 o 
  -9  10   6      305.80      287.69    284.47 o 
  -8  10   6     1230.86     1420.81    250.83 o 
  -7  10   6      465.64      596.14    128.64 o 
  -6  10   6     2106.58     1895.41    244.13 o 
  -5  10   6      161.43      414.27    133.79 o 
  -5  10   6      367.09      270.55    221.18 o 
  -4  10   6      638.84      231.37    240.91 o 
  -4  10   6      629.62      523.32    141.66 o 
  -3  10   6     1480.71     1318.86    137.14 o 
  -2  10   6     1974.84     2017.73    115.10 o 
  -1  10   6     1883.16     1698.84    314.89 o 
   0  10   6      124.37       67.67     96.54 o 
   0  10   6      133.99      944.55    199.53 o 
   1  10   6     1223.57      940.03    288.73 o 
   2  10   6     2072.34     2148.94    109.82 o 
   3  10   6     1392.10     1072.41    143.59 o 
   3  10   6     1525.68     1213.16    421.87 o 
   4  10   6      934.01      724.13    104.15 o 
   5  10   6      242.33       38.28    131.86 o 
   6  10   6     2309.47     2223.70    149.39 o 
   7  10   6      568.13     1353.40    209.46 o 
   7  10   6      566.08      509.65    343.76 o 
   8  10   6      118.72     -147.07    254.70 o 
   9  10   6      500.92      575.78    319.27 o 
   9  10   6      461.06      593.31    209.58 o 
  10  10   6       89.45      184.32    305.22 o 
  10  10   6     1164.57     1622.02    499.60 o 
  11  10   6      850.71      739.73    143.98 o 
  12  10   6      614.60      727.87    321.98 o 
 -11  11   6     1502.51     1396.45    248.25 o 
 -11  11   6     1811.90     1707.61    333.45 o 
 -10  11   6       27.33      174.91    196.18 o 
  -9  11   6     1630.15     1600.49    190.64 o 
  -9  11   6     2920.15     2356.85    368.25 o 
  -8  11   6     1344.29     1357.01    279.06 o 
  -8  11   6     1469.01     1375.19    267.72 o 
  -7  11   6     1312.98     1563.11    203.65 o 
  -7  11   6     3056.79     2990.12    308.70 o 
  -6  11   6      673.49     1173.59    467.25 o 
  -6  11   6      288.68      210.62    301.23 o 
  -5  11   6     1953.44     2171.50    222.73 o 
  -4  11   6     1938.59     1816.01    129.54 o 
  -3  11   6     1516.91     1318.86    136.37 o 
  -2  11   6     1272.67     1114.04    108.79 o 
  -1  11   6      857.18      785.36    305.35 o 
   0  11   6     2127.28     2249.35    118.20 o 
   1  11   6       47.25       32.87    224.79 o 
   2  11   6     5123.66     4906.79    253.92 o 
   2  11   6     4997.40     5024.47    247.74 o 
   3  11   6      814.70      536.72    401.51 o 
   3  11   6      715.57      509.78    469.95 o 
   3  11   6      404.12      205.59    294.14 o 
   4  11   6     6543.34     6048.29    359.36 o 
   4  11   6     7751.54     7249.98    389.91 o 
   4  11   6     5074.65     5431.27    512.36 o 
   5  11   6      638.76      832.15    269.65 o 
   5  11   6      500.50      893.12    248.90 o 
   6  11   6     3188.52     2995.66    259.08 o 
   7  11   6     1371.26     1059.39    428.96 o 
   7  11   6      754.59      985.41    193.60 o 
   8  11   6     3831.76     3588.83    242.84 o 
   9  11   6      804.87      877.39    149.00 o 
  10  11   6     1873.18     1628.34    317.98 o 
 -10  12   6     2569.13     2815.72    304.06 o 
  -9  12   6     1069.57     1015.18    160.09 o 
  -8  12   6     2988.43     2512.56    388.88 o 
  -7  12   6      737.40      696.16    174.52 o 
  -6  12   6     1509.43     1412.18    231.24 o 
  -5  12   6     2901.35     2610.78    240.78 o 
  -5  12   6     3848.20     3535.21    483.62 o 
  -4  12   6     2184.62     2133.09    220.67 o 
  -3  12   6     1387.73     1302.87    224.15 o 
  -2  12   6     1966.46     2033.32    150.16 o 
  -1  12   6     4827.09     4292.22    290.01 o 
   0  12   6     2383.02     2549.42    128.25 o 
   1  12   6     3922.21     3953.61    380.11 o 
   1  12   6     5159.17     4990.19    503.59 o 
   2  12   6     1310.48     1185.58    172.46 o 
   2  12   6     2339.96     2552.13    419.30 o 
   3  12   6     5461.04     5251.84    366.32 o 
   3  12   6     4430.86     4405.52    265.14 o 
   4  12   6      351.18      561.08    139.85 o 
   5  12   6     6154.94     6168.93    228.79 o 
   6  12   6      279.66      390.42    223.50 o 
   7  12   6     4917.57     4439.54    268.88 o 
   8  12   6      220.35      116.78    369.29 o 
   8  12   6      241.63      112.78    459.64 o 
  -7  13   6      973.53      976.38    368.90 o 
  -7  13   6     1040.41      642.67    298.26 o 
  -6  13   6      326.43      -52.33    259.08 o 
  -6  13   6      330.09      412.34    303.94 o 
  -5  13   6      473.64       18.82    423.68 o 
  -5  13   6      352.21      508.62    367.22 o 
  -5  13   6      352.49     -146.30    312.83 o 
  -4  13   6      270.75      239.10    154.55 o 
  -3  13   6      837.13      831.63    336.03 o 
  -3  13   6      732.10      553.35    428.84 o 
  -3  13   6      718.82      423.94    390.55 o 
  -2  13   6      884.92      565.46    180.97 o 
  -2  13   6      946.21      537.75    296.07 o 
  -2  13   6      876.30      690.36    314.89 o 
  -1  13   6      282.49      103.25    227.76 o 
  -1  13   6      196.03      129.80    326.88 o 
   0  13   6      943.82      653.89    153.00 o 
   0  13   6      947.57      991.85    197.60 o 
   1  13   6      204.68      205.85    146.94 o 
   2  13   6      814.02      801.86    136.89 o 
   3  13   6      950.96     1037.74    201.08 o 
   4  13   6      599.16      452.17    161.12 o 
   5  13   6      115.33      223.25    155.06 o 
   6  13   6      506.72      202.37    218.22 o 
  -2  14   6     1022.25      952.41    133.28 o 
  -1  14   6      124.49     -194.37    419.68 o 
   0  14   6      468.31      247.48    270.42 o 
   0  14   6      465.90      550.90    131.86 o 
   1  14   6      255.30      314.89    323.53 o 
 -17   3   3       43.48      677.60    548.06 o 
  16   0   0      276.49      349.44    306.26 o 
  15   0   0     1773.14      659.43    277.64 o 
 -12   2   5      362.68      242.71    214.87 o 
  11   0   2     2707.11     1147.68     91.90 o 
  -9   2   5     4663.90     2835.44     94.22 o 
  -8   2   5        9.27      416.98    258.18 o 
   7   0   4    33201.38    17740.78    486.58 o 
   6   0   4     8744.44     5305.85    219.38 o 
   3   0   6    47047.63    27812.92    701.84 o 
   2   0   6     6391.09     3641.68    104.79 o 
  -2   0   8      721.75      512.75     98.86 o 
  -3   0   8      466.92      195.28    214.74 o 
   5   0   8     4858.08     3282.58    236.39 o 
  -7   0  10    23378.00    12530.31    392.36 o 
  -7   3  12      225.23      867.98    341.44 o 
 -11   0  12    13268.20     7018.61    272.48 o 
  12   1  10      130.38      411.18    461.57 o 
  13   1  10      181.42     -130.31    348.15 o 
 -15   0  14     1351.76      656.98    291.30 o 
 -16   0  14      814.00     -290.53    340.54 o 
 -18   1   7     1458.32     1656.82    278.67 o 
 -18   1   7     2356.33     2828.74    568.43 o 
 -17   1   7     1047.49     1147.30    285.12 o 
 -16   1   7     3932.67     4292.73    351.11 o 
 -16   1   7     3918.64     4162.03    322.88 o 
 -15   1   7       39.93      559.53    244.00 o 
 -15   1   7       36.48      151.58    218.09 o 
 -14   1   7     5335.10     5474.57    278.03 o 
 -14   1   7     5484.63     5320.67    601.81 o 
 -13   1   7      913.27     1171.40    102.34 o 
 -13   1   7      917.92     1077.31    391.46 o 
 -12   1   7    10967.11    11230.27    527.05 o 
 -11   1   7     1495.33     1402.12     63.42 o 
 -10   1   7     7116.95     5955.23    343.12 o 
  -9   1   7     5021.27     4954.22     93.84 o 
  -8   1   7     8556.18     9108.52    241.68 o 
  -7   1   7     4408.08     4254.58    103.76 o 
  -6   1   7     9229.41     9485.93    222.73 o 
  -5   1   7    13948.53    15036.42    288.34 o 
  -4   1   7     7602.29     7675.85    142.69 o 
  -3   1   7    11363.81    11057.42    262.69 o 
  -2   1   7    16712.02    19066.08    443.40 o 
  -2   1   7    16726.70    16381.19    591.37 o 
  -2   1   7    17191.65    18756.73    853.80 o 
  -1   1   7    15219.89    14453.69    261.92 o 
   0   1   7     8340.15     8439.68    165.89 o 
   1   1   7    24061.28    23916.54   1133.89 o 
   2   1   7    16126.38    17342.10    318.11 o 
   3   1   7    17191.66    15706.55    800.70 o 
   4   1   7     2882.21     2740.06    198.76 o 
   4   1   7    20920.26    26856.91    885.12 o 
   5   1   7    16318.17    16352.06    629.53 o 
   5   1   7    16317.77    17282.94    651.18 o 
   6   1   7     4995.67     5564.41    459.64 o 
   6   1   7     4459.92     5213.05    291.30 o 
   7   1   7    13741.21    13674.00    299.81 o 
   8   1   7      766.51      930.24    156.61 o 
   9   1   7    11491.32    11064.90    360.65 o 
   9   1   7    11553.36    13774.92    591.37 o 
  10   1   7     1900.31     2031.65    193.34 o 
  11   1   7     3022.28     2773.96    251.86 o 
  11   1   7     3030.06     3119.14    192.70 o 
  12   1   7     3404.88     3431.32    364.39 o 
  12   1   7     3494.80     3434.80    535.30 o 
  12   1   7     1984.94     2024.04    265.65 o 
  13   1   7     2763.23     3194.41    312.70 o 
  13   1   7     2763.23     3382.47    523.44 o 
  14   1   7     1721.76     2004.84    327.14 o 
  15   1   7      832.26     1036.96    249.28 o 
  16   1   7     1335.12     1198.73    318.50 o 
  16   1   7     1916.18     2591.31    446.75 o 
  17   1   7      222.05      445.72    235.23 o 
 -18   2   7     1950.64     2007.29    618.44 o 
 -15   2   7     4473.25     4417.89    329.84 o 
 -15   2   7     4020.99     3832.70    482.20 o 
 -14   2   7     2852.79     2602.53    171.17 o 
 -13   2   7     5349.85     4973.04    157.51 o 
 -12   2   7     2288.23     2044.93    175.68 o 
 -11   2   7     6643.94     6314.59    162.92 o 
 -10   2   7     2312.66     2448.88     74.37 o 
  -9   2   7    10019.34     9769.37    190.12 o 
  -8   2   7    14383.15    15783.50    753.01 o 
  -8   2   7     5982.34     6436.52    209.33 o 
  -7   2   7    11933.90    11322.04    200.05 o 
  -6   2   7    23159.17    24417.43    629.14 o 
  -5   2   7     7747.20     8394.57    165.24 o 
  -4   2   7    37139.98    37077.41    553.86 o 
  -3   2   7     6878.63     6842.67    447.27 o 
  -2   2   7    33466.20    33203.20    600.01 o 
  -1   2   7     5418.22     5888.33    120.26 o 
   0   2   7    75904.83    78654.55   1514.39 o 
   0   2   7    81710.32    87975.49   4437.22 o 
   1   2   7     2401.12     3574.40    263.72 o 
   2   2   7    23122.16    22075.79    396.35 o 
   3   2   7       21.63       73.60     61.61 o 
   4   2   7    34402.61    36427.13    827.64 o 
   5   2   7     3481.18     3914.68    160.99 o 
   5   2   7     3458.20     3910.30    182.90 o 
   6   2   7    11735.18    10982.66    268.23 o 
   7   2   7     2164.66     2080.50    109.17 o 
   8   2   7    12409.00    11859.54    351.11 o 
   9   2   7     4850.86     4544.59    151.97 o 
  10   2   7     8965.87     9517.38    486.32 o 
  10   2   7     5580.57     5127.85    414.53 o 
  11   2   7     2850.11     2543.75    137.14 o 
  12   2   7     5432.49     5700.27    405.50 o 
  13   2   7     3019.87     2870.11    296.46 o 
  13   2   7     3188.04     2904.40    274.68 o 
  14   2   7     4027.14     4703.26    308.70 o 
  14   2   7     4824.58     6215.59    686.24 o 
  15   2   7     4170.68     4591.38    665.10 o 
  15   2   7     2866.93     2872.95    263.85 o 
  16   2   7     1793.04     1808.92    538.27 o 
  16   2   7     1516.49     1840.63    535.17 o 
 -18   3   7      988.98     1195.89    229.56 o 
 -17   3   7      556.36      709.05    294.53 o 
 -17   3   7      556.68      225.95    485.55 o 
 -16   3   7     2211.43     3008.03    398.54 o 
 -15   3   7      702.38      823.00    145.91 o 
 -14   3   7     2288.05     3155.88    302.26 o 
 -14   3   7     1521.16     1330.85    149.00 o 
 -13   3   7     2257.95     2192.51    171.95 o 
 -13   3   7     2306.80     3053.53    438.24 o 
 -12   3   7     5596.35     4864.90    263.98 o 
 -12   3   7     4335.46     3842.24    261.40 o 
 -11   3   7     1189.22     1147.94     76.69 o 
 -10   3   7     2207.38     2509.72     90.36 o 
  -9   3   7     3438.45     3731.78    194.89 o 
  -9   3   7     3519.97     3609.46    226.47 o 
  -9   3   7     3477.90     3811.31    250.31 o 
  -8   3   7     7240.10     6942.44    461.32 o 
  -8   3   7     6923.53     6891.26    407.83 o 
  -8   3   7     7020.95     7053.03    380.89 o 
  -7   3   7     5462.58     5694.99    136.37 o 
  -7   3   7     6080.52     5560.03    326.88 o 
  -6   3   7     8664.10     8442.91    209.33 o 
  -5   3   7    12377.90    13024.49    262.69 o 
  -5   3   7    26626.64    22781.62    958.47 o 
  -4   3   7     8622.29     8571.16    165.12 o 
  -3   3   7    23861.33    22635.58    815.26 o 
  -2   3   7     9135.75     4274.30    403.96 o 
  -2   3   7     8806.98    10136.72    210.49 o 
  -1   3   7    16127.19    16715.80    332.03 o 
   0   3   7     7006.41     6234.93    144.88 o 
   1   3   7     7411.50     7754.09    161.63 o 
   2   3   7    10752.99    11246.64    234.85 o 
   3   3   7     6714.27     6197.94    281.12 o 
   4   3   7      797.59      877.78     71.02 o 
   4   3   7     1486.39     1115.07    279.70 o 
   5   3   7     5528.06     6008.07    290.14 o 
   5   3   7     5372.73     5182.76    267.59 o 
   6   3   7     2635.25     3021.57    412.59 o 
   6   3   7     2534.17     2463.96    190.12 o 
   7   3   7     3716.24     3536.25    143.07 o 
   8   3   7      602.69      123.48    321.21 o 
   9   3   7     4258.00     4007.49    144.23 o 
  10   3   7      857.87      980.89    384.37 o 
  11   3   7     1802.15     1800.54    169.63 o 
  11   3   7     2632.72     2464.87    250.31 o 
  12   3   7     1373.87     1213.16    290.79 o 
  13   3   7     2658.09     3095.42    263.20 o 
  13   3   7     2617.89     2721.24    228.79 o 
  14   3   7      622.17      514.16    335.51 o 
  14   3   7      617.99      682.37    236.65 o 
  15   3   7     1199.39      591.37    323.01 o 
  15   3   7     1222.34     1504.21    542.13 o 
  16   3   7     1261.99     1156.45    349.18 o 
  16   3   7     2058.81     2283.64    400.61 o 
 -17   4   7      209.99       88.29    238.20 o 
 -16   4   7      174.97      606.97    480.39 o 
 -16   4   7      145.97      199.14    188.70 o 
 -15   4   7     1804.86     1873.49    197.73 o 
 -15   4   7     1977.81     2602.78    474.85 o 
 -14   4   7       38.01      143.07    175.04 o 
 -13   4   7      287.53      377.15    102.60 o 
 -12   4   7     1220.88      997.65    175.68 o 
 -11   4   7     7017.87     7633.31    187.29 o 
 -11   4   7     7068.82     7753.45    599.11 o 
 -10   4   7     1557.21     1407.41    174.27 o 
  -9   4   7     3416.50     3179.59    174.52 o 
  -9   4   7     1732.31     1473.15    108.14 o 
  -8   4   7      573.07      650.79    178.39 o 
  -8   4   7     1826.85     2760.29    216.42 o 
  -7   4   7     6023.57     6468.87    236.14 o 
  -7   4   7     8095.06     8932.45    315.15 o 
  -6   4   7     6443.17     6178.09    270.81 o 
  -6   4   7     3367.17     3243.78    240.65 o 
  -5   4   7     2622.07     2598.27    124.00 o 
  -5   4   7     8969.03     9478.58    522.16 o 
  -4   4   7      994.18      870.69     84.56 o 
  -3   4   7     8904.08     9243.48    509.27 o 
  -2   4   7     3349.04     2866.89    262.56 o 
  -2   4   7     1987.92     2139.66    108.14 o 
  -1   4   7      369.36      401.51     53.88 o 
   0   4   7       38.15      -49.62     57.75 o 
   1   4   7     1556.50     1500.86     64.71 o 
   2   4   7     3391.35     3539.21    101.70 o 
   3   4   7    12633.99    14111.60    488.26 o 
   4   4   7      119.81      230.72     55.55 o 
   5   4   7      812.84      853.80    106.08 o 
   6   4   7     3946.04     3738.61    204.81 o 
   6   4   7     1162.79     1249.38    323.53 o 
   7   4   7     6698.39     6988.97    277.51 o 
   7   4   7     5546.99     6169.97    264.49 o 
   8   4   7      620.37      590.99    148.10 o 
   8   4   7     3205.01     3791.46    357.04 o 
   9   4   7      160.55      280.73    195.15 o 
   9   4   7       45.76      161.76    133.54 o 
  10   4   7     2514.84     2706.03    353.95 o 
  10   4   7      639.21      376.50    264.62 o 
  10   4   7      500.08       82.75    430.12 o 
  11   4   7     2472.68     2638.10    190.12 o 
  11   4   7     2525.97     2838.53    240.78 o 
  12   4   7      436.20      497.79    230.34 o 
  12   4   7      383.23      447.40    275.97 o 
  13   4   7       60.72      101.57    154.80 o 
  13   4   7      164.44      389.14    265.91 o 
  14   4   7      169.43      417.49    210.87 o 
  15   4   7     2100.68     2080.63    247.74 o 
  16   4   7      101.64      268.62    217.45 o 
 -17   5   7      493.10      326.23    231.24 o 
 -16   5   7     2223.49     2162.99    249.28 o 
 -15   5   7      548.36      752.49    168.08 o 
 -14   5   7     3452.75     3326.15    167.18 o 
 -13   5   7     1080.62     1127.45    116.78 o 
 -12   5   7     4534.38     4507.34    323.01 o 
 -12   5   7     4523.14     4054.15    222.47 o 
 -11   5   7      492.20      629.27     80.30 o 
 -10   5   7     7267.55     6672.14    162.15 o 
  -9   5   7     2747.45     2902.60    107.11 o 
  -8   5   7    11656.57    11785.04    491.09 o 
  -8   5   7     6061.66     5958.96    469.18 o 
  -7   5   7     1841.51     2321.15    256.37 o 
  -7   5   7     1837.27     1913.97    141.01 o 
  -6   5   7     5843.74     5411.80    177.10 o 
  -5   5   7    10767.49    10864.85    247.74 o 
  -4   5   7     2141.24     2077.92    102.09 o 
  -3   5   7     9065.88     9296.97    395.97 o 
  -2   5   7     4117.84     4516.24    119.61 o 
  -1   5   7    10328.73    11072.76    579.13 o 
   0   5   7     2037.37     2368.20    108.40 o 
   0   5   7     2038.62     2357.75    176.72 o 
   1   5   7    17465.46    17490.98    518.68 o 
   2   5   7      657.31      683.79     73.60 o 
   3   5   7    14460.00    14958.83    305.10 o 
   4   5   7     1214.99     1472.76    164.73 o 
   5   5   7    21540.22    22038.15    739.09 o 
   5   5   7    16500.05    17542.92    659.30 o 
   5   5   7    20803.12    20049.16   1138.02 o 
   6   5   7     4558.58     4716.28    174.91 o 
   7   5   7     7777.77     7274.73    198.11 o 
   8   5   7     1014.43     1391.55    146.94 o 
   9   5   7     7895.15     7746.87    210.10 o 
  10   5   7     3579.83     3810.02    292.33 o 
  10   5   7     1358.09     1790.36    352.79 o 
  11   5   7     4322.60     4064.33    223.38 o 
  11   5   7     4962.91     5248.62    338.22 o 
  12   5   7     2551.14     3051.73    221.83 o 
  12   5   7     2495.24     2411.50    395.32 o 
  13   5   7     3391.15     3757.69    202.75 o 
  14   5   7      947.16      778.66    326.49 o 
  14   5   7      917.58      873.14    345.83 o 
  15   5   7      706.45     1066.09    333.45 o 
  15   5   7      715.62      853.29    492.64 o 
 -16   6   7      858.57     1066.35    531.44 o 
 -16   6   7      134.61      -28.74    367.74 o 
 -16   6   7       61.75     -215.00    373.80 o 
 -15   6   7     6459.04     6460.50    717.17 o 
 -15   6   7     6301.60     6532.81    306.26 o 
 -14   6   7      996.02      954.86    274.55 o 
 -13   6   7     9828.04     9026.80    308.58 o 
 -13   6   7     9347.10     7830.91    630.56 o 
 -13   6   7     9379.47     9073.46    596.53 o 
 -12   6   7       45.85       54.91    241.94 o 
 -11   6   7    11070.84    11381.59    505.79 o 
 -11   6   7    11025.73     9494.95    331.78 o 
 -11   6   7    11081.61    10872.58    592.53 o 
 -10   6   7      794.91      924.18     91.77 o 
  -9   6   7     7272.53     6471.06    164.08 o 
  -8   6   7     7068.57     7072.10    272.48 o 
  -7   6   7     8421.18     8471.26    252.25 o 
  -7   6   7     8960.51     8922.53    322.75 o 
  -6   6   7     3030.32     2613.23    148.49 o 
  -6   6   7     3639.30     3890.06    407.05 o 
  -5   6   7     4962.88     4876.50    163.70 o 
  -5   6   7     5779.10     5990.54    488.38 o 
  -4   6   7    17971.42    18820.40    414.91 o 
  -4   6   7    18111.66    19257.10    943.77 o 
  -3   6   7     4585.58     4446.50    250.19 o 
  -3   6   7     4948.41     5235.60    264.24 o 
  -2   6   7     4969.22     5389.50    158.80 o 
  -2   6   7     8076.62     7442.42    449.46 o 
  -1   6   7     4563.42     5136.35    211.13 o 
   0   6   7    11465.48    11264.56    325.20 o 
   0   6   7    13882.78    14070.87    354.20 o 
   1   6   7     7643.89     9502.56    266.43 o 
   2   6   7    21375.21    22617.53    404.34 o 
   3   6   7     2852.55     2689.27    234.46 o 
   4   6   7    23634.17    23449.94    433.73 o 
   5   6   7     1031.07     1308.29     93.19 o 
   6   6   7    18194.04    17911.18    421.49 o 
   7   6   7      610.15      584.54    129.93 o 
   7   6   7     1267.35     1505.24    297.62 o 
   8   6   7    16850.46    16272.53    507.85 o 
   8   6   7     9274.32     8012.78    531.56 o 
   9   6   7     1105.58     1287.02    158.03 o 
   9   6   7     1646.33     1957.92    391.84 o 
  10   6   7     7119.98     6872.96    354.20 o 
  11   6   7      609.98      460.16    147.84 o 
  11   6   7      725.44      775.18    200.82 o 
  12   6   7     3205.58     3137.06    441.21 o 
  12   6   7     3039.49     3731.78    485.68 o 
  13   6   7      905.65     1000.61    181.10 o 
  14   6   7     3172.41     3250.74    388.88 o 
  14   6   7     3541.05     2422.98    489.54 o 
  15   6   7      535.05      936.04    337.32 o 
  15   6   7      656.08      411.95    585.57 o 
 -16   7   7     1284.93     1451.36    231.63 o 
 -15   7   7      315.76      657.62    390.30 o 
 -15   7   7      331.45     1137.24    503.72 o 
 -14   7   7     1664.47     1339.87    541.62 o 
 -14   7   7      825.08      972.77    214.10 o 
 -13   7   7      639.50      529.12    145.65 o 
 -13   7   7     1710.69     1408.18    516.61 o 
 -12   7   7     2604.26     2865.86    273.26 o 
 -11   7   7      420.33      633.01    266.30 o 
 -11   7   7      207.81      221.31    154.55 o 
 -11   7   7      382.47      240.91    229.05 o 
 -10   7   7     2501.01     2443.86    172.08 o 
  -9   7   7     1145.33     1266.27    113.56 o 
  -9   7   7     1402.76     1634.39    229.30 o 
  -8   7   7     3268.07     2979.93    164.47 o 
  -7   7   7     1568.87     1334.20    100.93 o 
  -6   7   7     1986.60     2221.25    116.91 o 
  -5   7   7     1909.15     2042.09    178.39 o 
  -4   7   7      382.13      394.42    134.05 o 
  -4   7   7      389.35      906.91    165.37 o 
  -3   7   7     5888.03     6409.71    321.47 o 
  -2   7   7     2969.32     2793.16    216.03 o 
  -2   7   7     1812.83     1912.81    113.04 o 
  -1   7   7     7282.18     7057.15    160.22 o 
   0   7   7      250.61      235.11     56.07 o 
   1   7   7     8275.45     8042.94    268.23 o 
   2   7   7     3863.10     3964.44    155.71 o 
   2   7   7     3915.57     3782.44    201.59 o 
   3   7   7     6760.99     6044.68    222.22 o 
   4   7   7     1864.89     2007.55     92.68 o 
   5   7   7     9274.84     9749.13    211.90 o 
   6   7   7     7888.98     7833.10    208.94 o 
   7   7   7     1659.68     1641.87    168.21 o 
   7   7   7     1742.12     1715.86    246.32 o 
   8   7   7      848.97      748.11    235.75 o 
   9   7   7     3908.77     3846.88    201.59 o 
  10   7   7      876.48     1905.59    532.21 o 
  11   7   7     2505.03     3098.39    373.41 o 
  11   7   7     2264.30     2413.31    189.73 o 
  12   7   7     1743.58     2221.77    483.49 o 
  13   7   7     1684.49     1836.63    269.26 o 
  14   7   7      612.35      441.34    331.26 o 
 -15   8   7      863.89      962.59    219.51 o 
 -14   8   7      105.76      284.09    236.91 o 
 -13   8   7       30.36      161.51    146.17 o 
 -12   8   7      587.98      606.07    214.48 o 
 -11   8   7     2536.39     2511.91    128.90 o 
 -10   8   7      569.88      673.35    179.68 o 
  -9   8   7       59.40       45.24    110.85 o 
  -9   8   7       77.45      732.25    159.83 o 
  -8   8   7     1648.21     1673.84    302.39 o 
  -8   8   7     1879.89     1352.37    203.78 o 
  -8   8   7     3067.45     3467.80    479.75 o 
  -7   8   7     3052.15     3162.71    273.90 o 
  -7   8   7     3202.90     2822.42    168.21 o 
  -6   8   7     4684.49     4972.53    237.17 o 
  -6   8   7     1571.46     1851.71    238.20 o 
  -5   8   7       32.83      769.89    216.42 o 
  -4   8   7     1663.90     1846.81    226.08 o 
  -4   8   7     1306.38     1370.29    122.97 o 
  -3   8   7     1970.26     2299.62    168.47 o 
  -3   8   7     2108.14     2745.21    301.49 o 
  -3   8   7      198.21      253.54    228.53 o 
  -2   8   7      993.10      964.78     76.43 o 
  -1   8   7        2.57        3.09     50.14 o 
   0   8   7      600.86      404.99     76.82 o 
   0   8   7      601.40      394.29    165.50 o 
   1   8   7      133.47       95.64    251.99 o 
   2   8   7      380.35      286.66    150.81 o 
   2   8   7      609.98      883.19    305.10 o 
   2   8   7      597.73      709.70    195.79 o 
   3   8   7     2064.58     2313.67    277.64 o 
   3   8   7     5530.01     5559.39    394.68 o 
   3   8   7     6120.96     6209.67    419.55 o 
   4   8   7     2087.54     2236.34    232.91 o 
   4   8   7     1062.83      885.64    136.89 o 
   5   8   7        5.22      -16.50    101.44 o 
   6   8   7      431.92      378.18    141.27 o 
   7   8   7     2412.09     2517.84    146.30 o 
   7   8   7     2430.42     2216.36    434.89 o 
   8   8   7      231.68      264.75    163.31 o 
   9   8   7      464.38      397.90    118.45 o 
  10   8   7      115.76      258.82    472.01 o 
  10   8   7      155.08      261.40    419.94 o 
  11   8   7     1393.58     1485.78    162.02 o 
  12   8   7      110.33      148.87    315.79 o 
  13   8   7      316.17      540.46    219.51 o 
 -14   9   7     1839.21     1843.72    250.06 o 
 -13   9   7     1070.75     1579.23    342.73 o 
 -13   9   7     1075.51      975.87    509.52 o 
 -12   9   7     3227.33     3648.51    377.92 o 
 -12   9   7     3145.15     3523.10    502.56 o 
 -11   9   7      356.30      157.51    174.78 o 
 -11   9   7      457.84      505.27    217.83 o 
 -10   9   7     4254.78     4785.37    577.45 o 
 -10   9   7     4353.52     4491.23    515.58 o 
 -10   9   7     4130.08     4228.80    484.65 o 
  -9   9   7     2832.09     3252.16    302.78 o 
  -9   9   7     2321.65     2249.48    160.86 o 
  -8   9   7     4803.43     4519.72    255.73 o 
  -8   9   7     6263.44     5735.97    461.70 o 
  -7   9   7     1563.38     1633.88    176.97 o 
  -7   9   7     1743.74     1355.34    379.60 o 
  -6   9   7     7005.22     6894.74    288.47 o 
  -6   9   7     7121.09     6473.13    515.84 o 
  -5   9   7     6093.12     6610.79    276.09 o 
  -4   9   7     6664.21     6635.02    266.68 o 
  -4   9   7     7574.28     8045.01    258.31 o 
  -3   9   7     8147.06     7749.45    208.42 o 
  -2   9   7     4216.63     4040.36    126.70 o 
  -1   9   7    10605.44    10140.85    213.84 o 
   0   9   7     1868.90     1977.38     95.12 o 
   1   9   7     9811.82     9091.12    519.71 o 
   2   9   7     2201.48     1895.02    158.80 o 
   2   9   7     2413.70     2568.89    335.64 o 
   3   9   7     3936.27     3724.30    261.53 o 
   3   9   7     3940.33     4107.25    242.84 o 
   4   9   7      787.76      872.88    154.67 o 
   4   9   7      808.78      322.88    417.36 o 
   5   9   7     3360.48     3179.33    151.58 o 
   6   9   7      803.74      904.59    180.58 o 
   7   9   7     2328.34     2273.59    155.96 o 
   8   9   7      203.98       17.66    188.83 o 
   9   9   7     2223.29     2381.86    215.90 o 
   9   9   7     2243.70     2610.65    266.68 o 
  10   9   7      621.27      915.16    548.45 o 
  11   9   7     1413.97     1497.64    174.65 o 
  12   9   7      730.01      761.90    284.09 o 
 -13  10   7     2260.47     1975.19    541.62 o 
 -13  10   7     2162.21     2350.79    442.37 o 
 -11  10   7     2363.50     3297.40    498.44 o 
 -11  10   7     2361.73     2232.85    242.19 o 
 -10  10   7     1553.13     1796.67    180.58 o 
  -9  10   7     2950.48     2758.88    155.83 o 
  -8  10   7     3645.21     3646.58    191.80 o 
  -7  10   7     2677.23     2335.97    158.15 o 
  -6  10   7     2433.59     2375.80    218.74 o 
  -5  10   7     4890.90     5068.43    204.04 o 
  -5  10   7     4958.00     5262.93    338.74 o 
  -4  10   7     9322.62     9640.86    434.12 o 
  -4  10   7     8860.59     9084.42    597.04 o 
  -3  10   7     2552.57     2274.23    188.32 o 
  -2  10   7     7505.94     8399.98    298.78 o 
  -2  10   7     4854.42     5054.89    233.43 o 
  -1  10   7     2341.35     1971.20    261.92 o 
  -1  10   7     2259.09     2365.36    221.96 o 
   0  10   7    11644.24    11977.22    417.11 o 
   0  10   7    10402.50     9618.56    321.47 o 
   1  10   7     1106.77     1426.10    306.26 o 
   2  10   7     5763.37     5651.42    159.96 o 
   3  10   7       84.03       26.17    143.85 o 
   3  10   7      679.11      627.46    488.13 o 
   4  10   7     7962.35     8600.80    250.19 o 
   5  10   7      408.13      452.94    142.95 o 
   6  10   7     4573.56     4552.20    181.74 o 
   7  10   7      146.61      191.67    116.01 o 
   8  10   7     4754.90     4947.26    499.86 o 
   8  10   7     4582.14     4461.46    264.62 o 
   9  10   7     1541.68     1754.27    490.45 o 
   9  10   7     1364.95     1790.36    299.81 o 
  10  10   7     1928.21     2116.08    484.39 o 
  10  10   7     1935.99     2678.70    568.82 o 
  11  10   7     1151.65     1461.67    510.43 o 
  11  10   7     1106.22     1035.55    250.19 o 
  11  10   7     1294.08      787.42    453.45 o 
 -11  11   7      523.19      417.11    460.03 o 
 -11  11   7      498.38      448.94    169.50 o 
 -10  11   7     1143.35      849.03    205.59 o 
  -9  11   7     1214.96     1168.05    182.26 o 
  -8  11   7      263.55       99.12    191.41 o 
  -7  11   7     1077.63     1150.65    167.82 o 
  -6  11   7     2101.62     2199.47    516.61 o 
  -6  11   7     2034.86     1664.30    261.79 o 
  -5  11   7     1567.25     1078.85    239.75 o 
  -4  11   7      776.46      842.59    178.26 o 
  -3  11   7      901.38      615.86    357.81 o 
  -3  11   7     1313.98     1294.75    293.62 o 
  -2  11   7     2225.03     2213.91    126.70 o 
  -1  11   7     1038.03     1084.91    322.63 o 
   0  11   7      769.94     1051.79    106.47 o 
   0  11   7     1189.03     1790.49    377.41 o 
   1  11   7      385.94      291.82    156.99 o 
   2  11   7     2641.09     2726.40    219.51 o 
   2  11   7     2828.58     2991.66    280.09 o 
   3  11   7     1765.41     1766.12    295.81 o 
   3  11   7     1061.34     1036.45    325.98 o 
   3  11   7     1063.28     2214.55    384.75 o 
   4  11   7      635.43      693.33    138.30 o 
   5  11   7     1176.99     1161.48    137.79 o 
   6  11   7     1554.50     1466.57    150.03 o 
   7  11   7     1663.71     1516.45    141.53 o 
   8  11   7        2.00      -91.90    197.34 o 
   9  11   7     1523.90     1548.94    161.76 o 
  10  11   7       30.27      129.54    132.50 o 
  -9  12   7      444.69      369.54    242.97 o 
  -8  12   7      207.66      265.52    286.02 o 
  -7  12   7     2023.22     1733.00    336.03 o 
  -7  12   7     2020.14     2004.32    269.65 o 
  -6  12   7      432.41      854.83    255.08 o 
  -5  12   7      121.69       68.70    205.59 o 
  -5  12   7      179.84       94.48    356.78 o 
  -4  12   7      395.49      412.98    196.05 o 
  -4  12   7      574.96      469.31    356.65 o 
  -3  12   7     2161.74     2321.54    236.65 o 
  -3  12   7     2177.34     2018.12    445.85 o 
  -2  12   7      593.99      393.26    108.27 o 
  -1  12   7      370.63       17.01    212.94 o 
   0  12   7       94.37       38.41     82.62 o 
   1  12   7      333.98      459.38    227.76 o 
   2  12   7      565.75      545.49    233.17 o 
   2  12   7      565.49      627.98    333.84 o 
   4  12   7      633.34      302.90    277.13 o 
   4  12   7      865.92      895.44    209.07 o 
   5  12   7        4.25      187.41    194.89 o 
   6  12   7      563.63      344.02    180.58 o 
   7  12   7     1489.68     1762.26    238.71 o 
   8  12   7      397.29     -117.42    281.64 o 
  -7  13   7     1338.32     1277.74    219.90 o 
  -6  13   7      866.85     1005.00    273.77 o 
  -6  13   7      867.87     1132.09    406.02 o 
  -5  13   7     2518.11     2406.74    304.32 o 
  -5  13   7     2501.05     3160.39    514.81 o 
  -4  13   7     1395.34     1622.79    283.44 o 
  -4  13   7      441.24      168.08    206.62 o 
  -3  13   7     2075.15     1973.65    253.80 o 
  -2  13   7      607.77      642.54    120.52 o 
  -1  13   7     3556.05     3108.96    248.38 o 
   0  13   7      614.77      652.21    103.37 o 
   1  13   7     3769.67     3849.07    272.10 o 
   2  13   7      930.16     1053.85    142.43 o 
   3  13   7     2610.47     2676.64    260.37 o 
   4  13   7       94.13      252.25    236.78 o 
   4  13   7       80.38      140.37    222.73 o 
   5  13   7     3214.76     3069.00    192.96 o 
 -18   0   8     3869.69     4066.52    337.32 o 
 -17   0   8     1329.63     1370.93    297.36 o 
 -16   0   8     8156.10     8033.02    617.80 o 
 -14   0   8     9368.40     9428.05    485.42 o 
 -13   0   8     3265.35     2998.24    480.78 o 
 -13   0   8     1600.52     1899.02    292.33 o 
 -12   0   8    20493.33    19576.25    815.26 o 
 -11   0   8     3706.35     3612.81    129.54 o 
 -10   0   8    21282.54    19120.86    448.04 o 
  -9   0   8     9492.69     9223.24    323.40 o 
  -9   0   8     9519.83     9388.48    649.63 o 
  -8   0   8    17427.48    17944.43    570.10 o 
  -7   0   8    22434.23    22773.63    612.90 o 
  -6   0   8     1416.83     1470.31    133.41 o 
  -5   0   8    28422.07    30652.23    806.63 o 
  -4   0   8    10625.18    10473.14    313.60 o 
  -3   0   8      552.69      613.93    106.60 o 
  -2   0   8      854.33     1139.82     89.58 o 
  -1   0   8    13019.58    12360.55    338.61 o 
   0   0   8      803.22      910.00     79.27 o 
   1   0   8    15870.95    15826.81    459.38 o 
   2   0   8     1337.73     1500.73    116.65 o 
   3   0   8     8026.07     7761.82    478.98 o 
   4   0   8     1898.36     1895.79    139.21 o 
   5   0   8    45303.14    44147.71   1496.22 o 
   6   0   8     4995.96     5190.75    300.58 o 
   8   0   8     2539.43     2552.90    400.22 o 
   9   0   8    21458.96    22053.75    651.44 o 
  10   0   8     2790.69     2908.27    165.89 o 
  11   0   8     3028.57     3180.37    180.84 o 
  12   0   8     4466.61     4443.28    547.42 o 
  13   0   8     2786.04     3173.28    316.95 o 
  15   0   8     1514.41     1304.16    333.19 o 
  16   0   8     1092.61     1005.90    429.35 o 
 -18   1   8      275.79      516.87    409.50 o 
 -17   1   8     1549.96     2088.62    304.58 o 
 -17   1   8     2104.73     2306.97    350.60 o 
 -16   1   8     2134.06     2520.81    513.26 o 
 -15   1   8     4658.37     4845.69    586.47 o 
 -15   1   8     5194.82     5121.53    587.25 o 
 -14   1   8     1620.47     1650.76    270.42 o 
 -13   1   8     4151.95     4141.80    160.86 o 
 -12   1   8      664.03      695.91    129.67 o 
 -11   1   8    10831.68    10479.71    233.04 o 
 -11   1   8    10991.82    11233.11    358.97 o 
 -10   1   8     4451.92     4494.97    177.36 o 
  -9   1   8     7171.15     8365.44    270.04 o 
  -9   1   8     6876.45     6725.89    164.60 o 
  -8   1   8     8211.34     7762.34    259.72 o 
  -7   1   8    16102.33    16424.88    399.19 o 
  -7   1   8    18825.91    19313.82    517.64 o 
  -6   1   8     5813.21     5740.23    137.79 o 
  -5   1   8     1708.12     1634.91     83.52 o 
  -4   1   8    18586.35    17955.78    299.30 o 
  -3   1   8     8090.08     8709.72    156.61 o 
  -2   1   8    24336.82    24549.03    370.57 o 
  -1   1   8      106.58       43.31     33.38 o 
   0   1   8    18041.93    19376.72    457.71 o 
   0   1   8    19109.74    21641.80    724.01 o 
   1   1   8      880.07      953.44    255.73 o 
   2   1   8    16539.54    15598.28    293.11 o 
   3   1   8     6501.69     6982.52    207.13 o 
   4   1   8    27803.26    27929.57    554.64 o 
   5   1   8     2339.08     2080.11    114.20 o 
   6   1   8     5292.53     5358.05    176.84 o 
   7   1   8    11790.16    12901.14    653.76 o 
   7   1   8     3997.00     4216.81    186.00 o 
   7   1   8    11824.18    15537.83    883.84 o 
   8   1   8    12010.60    11599.55    523.06 o 
   8   1   8     9943.02     9287.30    498.05 o 
   8   1   8    12066.32    12389.30    786.91 o 
   9   1   8     2352.61     2448.24    124.38 o 
   9   1   8     4944.31     5763.43    375.60 o 
  10   1   8     6600.25     5407.16    519.58 o 
  11   1   8     3126.49     2696.23    145.01 o 
  12   1   8     2532.73     2154.49    326.62 o 
  13   1   8      768.84      884.48    257.28 o 
  15   1   8     3069.70     3624.93    519.84 o 
  16   1   8      933.57     1323.11    284.73 o 
  16   1   8     1316.05      865.27    584.28 o 
 -18   2   8       11.18      -50.66    245.16 o 
 -16   2   8     2062.66     2307.10    281.25 o 
 -15   2   8       48.45      209.46    189.99 o 
 -14   2   8      480.86      700.42    138.05 o 
 -13   2   8      570.98      523.44     95.25 o 
 -12   2   8     3510.27     3580.46    182.64 o 
 -11   2   8     1425.69     1449.56     79.92 o 
 -10   2   8      111.37      135.21     54.26 o 
  -9   2   8     3258.25     3378.99    130.70 o 
  -9   2   8     3503.69     4278.81    435.54 o 
  -8   2   8      389.16      553.22    137.40 o 
  -8   2   8       90.11      866.56    275.45 o 
  -7   2   8     3152.04     3019.12     88.55 o 
  -7   2   8     3152.04     2901.95    343.12 o 
  -6   2   8     4891.42     4883.72    150.42 o 
  -5   2   8     8480.33     7874.22    153.90 o 
  -4   2   8      281.10      411.56     46.92 o 
  -3   2   8     4048.42     3627.25    158.54 o 
  -2   2   8    10607.03    11582.03    217.70 o 
  -1   2   8     2409.87     1064.68    306.90 o 
   0   2   8      944.72     1140.21     69.22 o 
   0   2   8     1348.71     2707.71    299.81 o 
   1   2   8     2315.85     2328.75    196.69 o 
   2   2   8    21940.34    24553.54    512.49 o 
   3   2   8     4342.89     4257.16    175.43 o 
   4   2   8      331.81      285.76     74.24 o 
   5   2   8     3747.49     3355.53    126.96 o 
   6   2   8     8303.61     9097.95    220.54 o 
   7   2   8     3220.33     3308.75    129.80 o 
   8   2   8      346.04      590.08    252.25 o 
   8   2   8      330.19      364.00    207.65 o 
   9   2   8     1467.86     1394.13    138.82 o 
   9   2   8     3476.67     3774.83    226.73 o 
  10   2   8     4345.86     6777.06    504.88 o 
  10   2   8     1178.88     2027.78    348.66 o 
  10   2   8     1184.88     3396.91    575.39 o 
  10   2   8      688.66     1336.65    410.79 o 
  11   2   8     1420.93     1802.86    242.71 o 
  11   2   8      171.43      367.09    129.54 o 
  12   2   8     2396.35     3040.00    512.62 o 
  13   2   8      144.50      363.87    253.92 o 
  13   2   8       79.31      268.23    249.80 o 
  14   2   8      425.51      587.51    300.07 o 
  14   2   8      346.10      550.51    348.66 o 
  15   2   8      101.40      197.85    317.73 o 
  15   2   8       32.40      -21.53    225.57 o 
  16   2   8     2108.59     2189.16    375.21 o 
  16   2   8     2110.41     2509.21    589.05 o 
 -18   3   8      677.18      805.85    228.53 o 
 -17   3   8     2346.01     1962.56    548.84 o 
 -17   3   8     1896.26      977.03    526.67 o 
 -17   3   8     1738.94     1145.36    389.78 o 
 -16   3   8      178.71      256.63    472.01 o 
 -16   3   8       63.75      482.84    476.78 o 
 -15   3   8     1792.93     1698.07    316.57 o 
 -15   3   8     3038.45     2945.78    375.60 o 
 -15   3   8     1668.78     1924.15    275.84 o 
 -15   3   8     3732.43     4095.14    638.42 o 
 -14   3   8     1399.04     1182.10    431.80 o 
 -14   3   8     1420.00     1472.50    446.88 o 
 -13   3   8     2853.23     2785.82    147.33 o 
 -12   3   8      578.10      587.51    121.68 o 
 -11   3   8     4110.29     4384.25    122.84 o 
 -10   3   8      541.45      639.06     56.46 o 
  -9   3   8     5092.43     5112.38    148.36 o 
  -8   3   8     4831.05     5371.33    264.75 o 
  -7   3   8    12666.59    13166.15    237.68 o 
  -6   3   8     4003.37     3951.42    101.18 o 
  -5   3   8    14122.00    14298.24    262.30 o 
  -5   3   8    15461.98    16807.32    963.36 o 
  -4   3   8    16637.98    16799.20    779.56 o 
  -4   3   8    14506.83    14557.19    326.36 o 
  -3   3   8     5447.15     6355.32    213.06 o 
  -3   3   8     8509.38     7526.59    389.91 o 
  -2   3   8    17786.04    18072.29    353.04 o 
  -1   3   8     6110.21     5949.68    137.40 o 
   0   3   8    26872.83    26334.23    498.18 o 
   1   3   8     1282.03     1165.47     67.28 o 
   2   3   8    13999.59    14526.51    277.13 o 
   3   3   8     6534.40     7598.51    317.21 o 
   4   3   8    11806.71    12495.89    274.16 o 
   5   3   8       19.83      107.76     69.35 o 
   6   3   8     3289.33     3991.89    210.36 o 
   6   3   8     3047.79     3404.51    338.87 o 
   7   3   8     2876.97     2918.06    274.80 o 
   7   3   8     7245.46     9234.97    389.39 o 
   8   3   8     2195.65     2790.71    287.95 o 
   8   3   8     4709.70     5691.51    480.52 o 
   9   3   8      794.16      459.51    197.85 o 
   9   3   8      950.65      727.10    168.47 o 
   9   3   8     1577.07     2690.56    356.78 o 
  10   3   8     1367.12     1220.64    334.23 o 
  10   3   8     2521.32     2270.36    319.92 o 
  11   3   8     1606.03     1703.87    122.58 o 
  12   3   8      749.04      950.60    246.32 o 
  13   3   8     1383.24     1616.61    214.10 o 
  13   3   8     1817.53     1731.32    236.27 o 
  14   3   8     1278.35     1614.54    262.30 o 
  14   3   8     1572.08     1856.61    608.26 o 
  15   3   8     2055.40     2608.71    368.90 o 
  15   3   8     2079.58     2601.62    633.01 o 
  16   3   8       88.85      572.30    269.65 o 
  16   3   8      102.93      112.40    542.78 o 
 -17   4   8      923.72     1110.31    258.82 o 
 -16   4   8     2545.23     2887.00    325.72 o 
 -15   4   8      512.64      196.69    332.81 o 
 -15   4   8     1027.09      929.59    320.18 o 
 -14   4   8     3989.18     3607.78    307.80 o 
 -14   4   8     4227.92     4074.51    423.16 o 
 -14   4   8     3547.30     3593.60    443.92 o 
 -13   4   8     4791.86     4846.73    175.30 o 
 -12   4   8     2428.32     2437.67    196.57 o 
 -11   4   8     3494.02     3442.02    128.90 o 
 -10   4   8     5841.78     5806.61    153.00 o 
  -9   4   8     8655.48     8004.92    209.71 o 
  -8   4   8     8253.94     7839.93    385.66 o 
  -7   4   8    10038.81     9885.50    229.05 o 
  -7   4   8    10222.57    10525.99    522.67 o 
  -6   4   8     6909.49     6387.54    148.62 o 
  -5   4   8    19881.16    20565.39    380.76 o 
  -4   4   8     5034.89     5437.97    138.69 o 
  -3   4   8    27474.59    27368.23   1282.77 o 
  -2   4   8     3943.53     4132.13    114.59 o 
  -1   4   8    30001.60    29578.79    525.25 o 
   0   4   8      584.61      577.19     60.45 o 
   1   4   8    38319.98    39267.86   2041.96 o 
   1   4   8    38024.80    37748.82   1734.67 o 
   2   4   8      477.37     1044.05    126.06 o 
   2   4   8     1975.03     1887.67    186.90 o 
   2   4   8      477.37      579.00    188.83 o 
   3   4   8    28581.70    28384.32   1266.53 o 
   3   4   8    28916.47    27337.55    872.49 o 
   4   4   8      886.04      988.63     87.13 o 
   4   4   8      886.04     1242.68    160.60 o 
   5   4   8    29779.30    29371.14    638.03 o 
   6   4   8     1739.83     1675.64    128.64 o 
   7   4   8    11060.37    10369.76    274.68 o 
   7   4   8    11169.89    11271.00    678.38 o 
   8   4   8     1156.06     1171.14    158.80 o 
   9   4   8    11166.11    11055.23    294.14 o 
  10   4   8     2021.42     1992.34    260.76 o 
  10   4   8     2170.13     2170.60    495.47 o 
  11   4   8     5112.44     4809.22    174.65 o 
  12   4   8     3069.56     3218.26    343.12 o 
  12   4   8     3145.61     2867.92    387.85 o 
  13   4   8     5966.81     6285.58    326.23 o 
  13   4   8     5925.72     6128.07    302.90 o 
  14   4   8     2225.83     2658.98    288.21 o 
  15   4   8     1610.70     2277.58    406.54 o 
  15   4   8     1461.52     2212.75    648.22 o 
  16   4   8     1639.17     1819.75    519.32 o 
 -17   5   8     1612.13      930.62    469.57 o 
 -17   5   8     1533.17     1457.68    496.12 o 
 -16   5   8       40.55       51.94    174.01 o 
 -15   5   8     2918.54     3107.67    208.04 o 
 -14   5   8      448.80      189.99    150.94 o 
 -13   5   8     2863.26     2529.83    137.79 o 
 -12   5   8      789.14      561.47    158.41 o 
 -11   5   8     5022.34     5268.21    193.99 o 
 -11   5   8     6090.60     5675.65    248.77 o 
 -10   5   8     1442.91     1329.04    139.46 o 
  -9   5   8     3333.19     3635.75    188.96 o 
  -9   5   8     2635.14     2723.56    139.46 o 
  -8   5   8     4492.71     4453.21    187.80 o 
  -7   5   8     5468.42     5544.44    144.75 o 
  -6   5   8     4962.18     4500.00    136.63 o 
  -5   5   8     2438.76     2313.41    125.03 o 
  -5   5   8     2800.97     2662.46    211.52 o 
  -4   5   8     7553.93     7875.51    188.70 o 
  -3   5   8     6298.09     4494.84    399.58 o 
  -3   5   8     1220.55     1039.67    222.86 o 
  -2   5   8     1540.19     1689.95     98.09 o 
  -2   5   8     3908.53     4512.63    322.37 o 
  -1   5   8     2491.64     3094.13    276.74 o 
   0   5   8     2583.02     2496.06    106.85 o 
   0   5   8     2585.80     2583.97    265.65 o 
   1   5   8     2562.98     2585.77    316.44 o 
   2   5   8     4570.93     4185.49    149.00 o 
   2   5   8     4687.69     5523.30    272.36 o 
   3   5   8     2990.25     2981.87    286.79 o 
   4   5   8    12329.86    12096.32    246.71 o 
   5   5   8      419.64      311.41     72.83 o 
   6   5   8     7426.43     6970.15    217.45 o 
   7   5   8     1345.80     1363.71    112.78 o 
   8   5   8     7439.66     7413.03    242.97 o 
   9   5   8      528.55      869.66    116.26 o 
  10   5   8     1708.22     1746.79    393.00 o 
  10   5   8     4363.23     4930.77    571.78 o 
  10   5   8     1708.22     2670.97    380.50 o 
  11   5   8     4481.24     5098.46    290.14 o 
  11   5   8     4316.61     4381.80    234.85 o 
  12   5   8      956.71     1122.68    244.64 o 
  13   5   8     1063.33     1063.13    193.34 o 
  13   5   8     1068.64     1123.97    473.30 o 
  14   5   8      857.59     1099.61    540.97 o 
  14   5   8     2285.86     2494.90    602.59 o 
  15   5   8     1459.15     1823.74    551.41 o 
  15   5   8     1467.33     2150.49    553.22 o 
 -16   6   8      826.04      794.25    310.12 o 
 -16   6   8      808.90      938.62    442.50 o 
 -15   6   8      347.20      197.34    217.45 o 
 -14   6   8      182.63     -112.78    207.26 o 
 -13   6   8      165.92      174.27    122.32 o 
 -12   6   8     1316.53     1383.69    181.61 o 
 -12   6   8     1328.27     1182.62    387.07 o 
 -11   6   8       46.70        6.57     96.93 o 
 -11   6   8      106.15      296.33    204.81 o 
 -10   6   8      109.01      242.97     77.21 o 
  -9   6   8       78.10       87.13     79.40 o 
  -8   6   8      316.64      329.71    130.06 o 
  -7   6   8      312.90      349.44    102.73 o 
  -7   6   8      365.36      464.28    347.76 o 
  -6   6   8     9864.58    10235.07    331.39 o 
  -6   6   8    11117.22    13345.06    764.22 o 
  -5   6   8      874.82      909.36    124.26 o 
  -4   6   8     1220.09     1349.28    183.16 o 
  -4   6   8     4222.30     4336.56    363.74 o 
  -4   6   8      363.78      485.81    169.50 o 
  -4   6   8     4181.44     4735.49    480.01 o 
  -3   6   8      154.31      498.70    309.74 o 
  -3   6   8     4545.58     3858.74    323.27 o 
  -3   6   8     4619.15     1849.00    297.36 o 
  -2   6   8     9323.03    10043.53    281.38 o 
  -2   6   8     9369.29    10833.66    346.86 o 
  -1   6   8       83.33       26.55     42.66 o 
   0   6   8        1.41      -32.87     49.75 o 
   1   6   8      190.69       45.76    227.11 o 
   2   6   8     2599.52     2843.05    101.83 o 
   3   6   8      658.13      445.59    118.71 o 
   4   6   8      106.59      199.01    358.46 o 
   4   6   8       30.17      157.64    126.96 o 
   5   6   8      379.86      261.40    169.63 o 
   6   6   8     6523.55     7325.00    506.43 o 
   6   6   8     6526.20     7325.13    415.95 o 
   7   6   8      905.31     1104.38    139.46 o 
   8   6   8        5.26      221.44    292.72 o 
   9   6   8      326.62      372.12    174.14 o 
   9   6   8      914.91      947.25    187.54 o 
  10   6   8      135.45      750.69    431.93 o 
  11   6   8      529.23      641.77    118.07 o 
  12   6   8     3009.75     3384.92    379.85 o 
  13   6   8       27.00     -119.74    171.04 o 
  14   6   8       43.26       77.85    248.12 o 
  15   6   8       15.16      278.29    220.93 o 
 -16   7   8        4.55      -77.98    201.85 o 
 -15   7   8     2401.80     2311.09    236.01 o 
 -14   7   8     1152.00     1190.22    267.20 o 
 -13   7   8     3290.96     3320.22    193.73 o 
 -13   7   8     3332.89     2635.52    496.12 o 
 -12   7   8     1040.76      460.03    200.43 o 
 -12   7   8     1320.84     1232.76    514.03 o 
 -11   7   8     3899.03     3861.45    158.41 o 
 -11   7   8     3939.75     3901.02    311.54 o 
 -10   7   8     2666.55     2494.90    179.29 o 
  -9   7   8     1238.48     1198.34    129.54 o 
  -9   7   8     1244.25     1224.89    168.85 o 
  -8   7   8     7686.60     6197.03    297.75 o 
  -8   7   8     7762.04     7591.42    376.12 o 
  -8   7   8     5404.23     5106.71    424.07 o 
  -7   7   8     4424.64     4145.53    202.49 o 
  -7   7   8     4339.98     4377.67    231.37 o 
  -6   7   8     4182.53     4237.69    199.14 o 
  -6   7   8     4463.33     4076.06    291.56 o 
  -5   7   8      798.58      953.05    132.50 o 
  -5   7   8     4472.37     6339.33    522.80 o 
  -4   7   8    13095.81    14133.25    460.03 o 
  -4   7   8    12677.99    12954.38    699.64 o 
  -3   7   8     7136.74     6577.02    512.49 o 
  -3   7   8     3329.93     3378.61    192.18 o 
  -2   7   8     7075.74     6888.81    166.40 o 
  -1   7   8      994.68      892.34     62.51 o 
   0   7   8    11821.18    10893.72    206.88 o 
   1   7   8     1556.23     1933.82    159.96 o 
   1   7   8      586.32      711.50    251.73 o 
   2   7   8    10308.69    10715.33    296.85 o 
   2   7   8    10388.48    10082.97    290.01 o 
   3   7   8     1259.50     1561.57    172.72 o 
   3   7   8     2424.74     2638.62    383.46 o 
   4   7   8    13024.20    12831.67    498.83 o 
   4   7   8    12995.79    13263.34    435.80 o 
   4   7   8    13067.43    12414.17    807.79 o 
   5   7   8      456.29      595.63    148.62 o 
   6   7   8     9489.26     9919.66    444.43 o 
   6   7   8     9687.93     9386.42    356.40 o 
   7   7   8      984.68      893.12    156.99 o 
   8   7   8     7657.34     7793.53    324.30 o 
   9   7   8     1278.33     1315.25    146.81 o 
  10   7   8     3559.51     3353.99    504.75 o 
  11   7   8     2176.20     2109.76    178.39 o 
  11   7   8     2189.05     2170.99    370.70 o 
  12   7   8      871.03      800.70    262.69 o 
  13   7   8     1434.00     1458.06    382.30 o 
  13   7   8     1433.07     1305.19    350.98 o 
  14   7   8     1322.71      939.78    351.24 o 
 -15   8   8      202.64      184.19    205.46 o 
 -14   8   8     2097.92     1823.10    247.99 o 
 -13   8   8     2576.39     2770.74    187.80 o 
 -12   8   8     1755.19     1123.45    287.18 o 
 -12   8   8     2614.92     2745.99    337.96 o 
 -11   8   8     2520.36     2551.87    165.50 o 
 -11   8   8     3720.33     3923.06    469.82 o 
 -10   8   8     4529.93     3590.25    474.08 o 
  -9   8   8     4559.10     4126.33    171.69 o 
  -9   8   8     4977.27     5212.92    314.76 o 
  -8   8   8     4924.60     4556.58    253.28 o 
  -8   8   8     4950.33     5433.07    332.42 o 
  -7   8   8     4254.09     4186.14    146.17 o 
  -6   8   8     4458.00     4266.44    178.00 o 
  -5   8   8     9422.75     9877.38    371.86 o 
  -5   8   8     9420.45     9371.21    283.18 o 
  -4   8   8     3373.91     3011.25    352.79 o 
  -4   8   8     3261.72     3761.30    260.24 o 
  -3   8   8    12700.16    13249.67    544.33 o 
  -3   8   8    12611.84    13536.59    824.93 o 
  -2   8   8      817.13      824.67    118.84 o 
  -2   8   8      839.18     1015.05    335.13 o 
  -1   8   8    20019.35    15517.07    627.08 o 
   0   8   8     1816.35     1618.41    135.60 o 
   0   8   8      833.57      910.00    100.41 o 
   1   8   8    27511.80    28318.06   1218.19 o 
   2   8   8      654.25      762.29    196.05 o 
   2   8   8     3247.05     2863.41    206.88 o 
   2   8   8      608.13      775.18    267.59 o 
   3   8   8    11886.96    12065.64    707.64 o 
   3   8   8    14084.76    14106.31    729.03 o 
   4   8   8      746.12      777.11    120.90 o 
   4   8   8     1635.24     2094.94    365.03 o 
   5   8   8     8975.83     9569.97    243.61 o 
   6   8   8      462.31      369.16    153.90 o 
   7   8   8     4195.72     3968.82    180.20 o 
   8   8   8      687.80      376.76    169.88 o 
   9   8   8     3902.64     3873.44    175.43 o 
  10   8   8     1241.08     1037.48    246.19 o 
  10   8   8     1278.54     1874.53    517.90 o 
  11   8   8     1615.11     1699.36    200.95 o 
  11   8   8     1683.96      986.95    516.74 o 
  12   8   8     1251.48      844.01    633.01 o 
  12   8   8     1158.08     1339.48    508.62 o 
  13   8   8     2515.06     2587.32    264.62 o 
 -14   9   8      433.64      210.87    236.27 o 
 -13   9   8     1064.96      923.41    237.04 o 
 -13   9   8      777.98      422.26    483.62 o 
 -12   9   8      925.26      350.98    473.05 o 
 -12   9   8      693.87      351.50    443.01 o 
 -11   9   8     1866.33     2482.27    239.62 o 
 -11   9   8     1860.07     1785.20    240.65 o 
 -10   9   8      634.18      265.27    375.60 o 
 -10   9   8      476.36      214.35    392.87 o 
  -9   9   8      296.74      236.91    104.53 o 
  -8   9   8     1907.90     1729.00    458.87 o 
  -8   9   8     1904.92     2144.82    217.96 o 
  -7   9   8     2273.07     2411.63    139.72 o 
  -6   9   8     2645.52     2943.84    213.71 o 
  -5   9   8     1010.16      894.41    151.32 o 
  -4   9   8     5951.40     5728.76    174.52 o 
  -3   9   8     2425.08     2376.57    205.07 o 
  -2   9   8     3121.55     3489.71    207.39 o 
  -2   9   8     2992.15     2949.51    153.90 o 
  -1   9   8      964.39     1322.34    212.42 o 
   0   9   8     6906.62     6108.48    233.56 o 
   0   9   8     7022.54     6908.79    285.37 o 
   1   9   8     1136.86     1629.75    290.66 o 
   2   9   8     3735.65     3901.28    176.46 o 
   2   9   8     3741.79     3688.08    254.83 o 
   3   9   8     2929.59     2982.51    193.47 o 
   4   9   8     3052.49     3102.90    227.63 o 
   4   9   8     2998.31     2824.10    376.50 o 
   4   9   8     2999.75     3170.18    369.67 o 
   5   9   8      169.40       -9.41    309.48 o 
   6   9   8     2592.01     2282.35    270.42 o 
   6   9   8     2643.36     3220.07    392.62 o 
   7   9   8     1954.18     2229.50    155.71 o 
   8   9   8     1278.07     1320.28    187.67 o 
   9   9   8      108.67      198.63    124.00 o 
  10   9   8      624.39      644.35    459.64 o 
  11   9   8      925.54      650.92    336.16 o 
  11   9   8     1350.56      810.62    646.15 o 
  11   9   8      990.05     1042.25    294.14 o 
  12   9   8      220.81     -187.41    335.77 o 
 -13  10   8       48.53      402.02    224.15 o 
 -11  10   8      179.05      182.90    138.69 o 
 -10  10   8      508.83      610.58    273.13 o 
  -9  10   8      545.42      180.97    175.43 o 
  -9  10   8      774.46      620.37    260.76 o 
  -8  10   8     1187.03     1214.97    170.53 o 
  -7  10   8       72.08       34.29    152.35 o 
  -6  10   8     2525.68     2113.76    430.64 o 
  -6  10   8     2642.57     2388.95    304.58 o 
  -5  10   8      316.40      578.87    378.82 o 
  -5  10   8      858.08      475.24    466.86 o 
  -4  10   8      820.76     1906.36    268.62 o 
  -3  10   8       43.19       53.36    156.09 o 
  -2  10   8     2537.92     3313.39    387.98 o 
  -2  10   8     2534.96     2627.66    170.79 o 
  -1  10   8       77.77       12.25     86.10 o 
   0  10   8      283.50      236.91     79.14 o 
   1  10   8      677.37      232.14    291.05 o 
   2  10   8     3974.67     3881.43    137.92 o 
   3  10   8      260.52      164.34    152.35 o 
   3  10   8      291.68     -181.87    437.60 o 
   4  10   8      614.59      342.60    198.63 o 
   4  10   8      513.64      534.14    209.97 o 
   4  10   8      885.45      680.31    362.84 o 
   5  10   8      132.27       63.42    135.08 o 
   6  10   8     2388.90     1942.97    248.77 o 
   7  10   8       87.28       88.68    164.86 o 
   7  10   8      291.73      133.66    242.32 o 
   8  10   8      680.34     1544.81    437.47 o 
   8  10   8      101.66      304.32    231.24 o 
   8  10   8      700.65      765.12    468.15 o 
   9  10   8      281.71     -206.49    279.19 o 
   9  10   8      313.60      375.34    478.07 o 
  10  10   8       29.14      397.13    469.31 o 
  11  10   8       40.27      420.46    342.60 o 
  11  10   8       20.46      -12.25    172.08 o 
 -11  11   8     3166.97     3267.76    206.62 o 
 -10  11   8     1086.52     1269.10    230.08 o 
  -9  11   8     4062.69     4016.51    349.05 o 
  -9  11   8     2875.72     2863.80    270.04 o 
  -8  11   8     3048.53     3034.71    335.13 o 
  -8  11   8     2909.80     2955.57    319.27 o 
  -7  11   8     5047.30     4479.24    317.98 o 
  -7  11   8     2731.80     2389.33    261.66 o 
  -6  11   8     2896.03     2820.49    330.62 o 
  -6  11   8     2882.34     2258.51    273.26 o 
  -5  11   8     1169.57      869.66    237.30 o 
  -4  11   8     4193.88     3925.12    492.12 o 
  -3  11   8      768.51      886.03    219.38 o 
  -3  11   8      827.74      862.05    302.78 o 
  -2  11   8     3778.06     3658.82    284.09 o 
  -2  11   8     3790.15     3859.64    417.36 o 
  -1  11   8      166.41      156.61     99.12 o 
   0  11   8     2378.67     2459.84    135.60 o 
   1  11   8      838.93      646.41    501.40 o 
   2  11   8     3718.92     3985.32    202.62 o 
   2  11   8     4091.86     4240.53    309.35 o 
   3  11   8      674.48      736.77    302.13 o 
   4  11   8     8825.87     8627.61    443.79 o 
   4  11   8     8016.66     7743.52    320.43 o 
   5  11   8      917.56     1093.94    198.24 o 
   6  11   8     3575.12     3562.67    196.18 o 
   6  11   8     4319.60     3961.86    537.36 o 
   7  11   8     1829.87     1879.30    149.52 o 
   8  11   8     4254.13     4270.05    389.91 o 
   9  11   8     1517.20     1634.26    491.09 o 
   9  11   8     1056.13      871.20    204.69 o 
  -9  12   8     2550.15     2294.85    559.92 o 
  -9  12   8     1933.33     1572.65    370.96 o 
  -8  12   8     2269.50     2357.75    308.58 o 
  -7  12   8     1276.10     1163.02    163.44 o 
  -6  12   8     1098.62     1168.57    173.49 o 
  -5  12   8     3553.53     3197.38    226.60 o 
  -4  12   8      386.78      105.82    189.61 o 
  -3  12   8     1375.23      831.38    454.10 o 
  -3  12   8     1109.93      720.91    425.87 o 
  -3  12   8     1135.97      924.05    412.59 o 
  -2  12   8      293.89      186.00    108.53 o 
  -1  12   8     2770.43     2746.89    265.27 o 
   0  12   8      204.80     -114.72    180.45 o 
   0  12   8       10.04       75.66    127.61 o 
   1  12   8     5227.01     5108.77    447.01 o 
   1  12   8     4600.66     4713.06    483.74 o 
   2  12   8      469.62      405.63    208.81 o 
   2  12   8      492.85      413.50    464.15 o 
   3  12   8     2020.11     1669.32    452.81 o 
   4  12   8       26.62      178.00    187.16 o 
   4  12   8      329.64     -232.27    254.31 o 
   5  12   8     4077.75     3904.89    218.61 o 
   6  12   8      373.13      337.19    162.54 o 
   7  12   8     2380.56     1949.80    242.71 o 
  -6  13   8      505.01      529.24    226.86 o 
  -5  13   8      171.07       -8.76    204.17 o 
  -4  13   8      877.54      739.47    159.44 o 
  -3  13   8       11.82      183.68    387.98 o 
  -3  13   8     1105.76      977.41    237.94 o 
  -2  13   8     1286.49     1268.72    171.43 o 
  -2  13   8     1367.70     1630.91    243.87 o 
  -1  13   8       30.89     -216.16    229.56 o 
  -1  13   8      230.18      315.54    357.68 o 
   0  13   8     1435.10     1439.63    145.52 o 
   0  13   8     1598.66     1581.16    426.00 o 
   1  13   8       66.54      -14.05    213.45 o 
   2  13   8     1111.54     1082.08    173.62 o 
   3  13   8     1271.25     1184.94    284.21 o 
   4  13   8     1156.47      777.50    394.81 o 
   4  13   8     1229.88     1604.62    484.52 o 
   4  13   8     1102.70     1026.14    429.22 o 
 -18   2   9       13.89      472.14    313.09 o 
 -17   2   8        8.92     -103.89    301.62 o 
  16   0   2        0.12      361.42    413.75 o 
 -16   2   7       49.66       -7.48    408.73 o 
  15   0   2     1693.89     1274.90    329.07 o 
 -14   3   6        0.83      495.35    249.80 o 
 -13   3   6      468.27      300.97    248.12 o 
  12   0   4      517.78      166.79    177.49 o 
  11   0   4    10546.94     5504.48    208.29 o 
   7   0   6    30187.01    15557.93    441.47 o 
   6   0   6       55.54       43.82    221.83 o 
   6   3   2     2110.39     2064.13    340.54 o 
   3   0   8     6780.56     4137.16    172.98 o 
   2   0   8     1130.14      568.17     89.20 o 
   0   1   9        4.15     -127.86    236.78 o 
  -2   0  10      520.17      333.97    123.35 o 
  -3   0  10    16812.97     9533.36    554.25 o 
  -6   0  12      136.04       32.61    129.15 o 
  -7   0  12    35194.98    18684.94    884.48 o 
 -11   0  14     7890.72     4102.35    417.62 o 
 -10   4  17       36.00        5.16    305.48 o 
 -11   4  18     2233.92     1731.84    543.55 o 
 -15   0  16     1614.72      631.72    310.64 o 
 -16   0  16       28.30      419.55    358.46 o 
 -18   1   9     1362.17     1799.64    245.80 o 
 -17   1   9      578.25      711.89    205.85 o 
 -16   1   9     4140.19     3797.26    455.90 o 
 -16   1   9     4137.10     3963.28    338.22 o 
 -15   1   9      232.72      315.92    170.66 o 
 -14   1   9     3528.06     3959.41    302.00 o 
 -13   1   9     3222.99     3158.84    180.32 o 
 -13   1   9     4258.02     4304.20    329.59 o 
 -12   1   9     7584.05     7216.34    389.52 o 
 -11   1   9     5700.32     5733.14    132.25 o 
 -10   1   9     4351.50     3720.05    101.96 o 
  -9   1   9    10503.38    10405.08    243.74 o 
  -8   1   9     2841.19     2892.54    194.25 o 
  -8   1   9     2303.24     2299.49    298.78 o 
  -7   1   9    14064.17    14526.51    420.84 o 
  -7   1   9    13616.84    14103.86    403.44 o 
  -6   1   9     7888.17     8028.77    230.21 o 
  -6   1   9     8493.47     8418.93    410.27 o 
  -5   1   9    18885.64    19588.36    325.46 o 
  -4   1   9     2021.12     1952.25     78.88 o 
  -3   1   9    10072.10    10170.62    238.84 o 
  -2   1   9     7246.29     7825.63    139.85 o 
  -1   1   9     9220.13    10155.02    373.80 o 
   0   1   9       35.98       23.72     61.61 o 
   0   1   9       35.98      429.35    267.59 o 
   1   1   9    11003.40    10613.76    584.80 o 
   2   1   9     6606.01     7753.96    197.34 o 
   3   1   9     5400.07     5291.54    182.90 o 
   4   1   9     1996.11     2225.64     96.41 o 
   5   1   9    11115.27    11000.45    283.44 o 
   6   1   9     7014.76     7085.38    214.74 o 
   7   1   9     6443.27     6735.17    319.92 o 
   7   1   9     6409.25     6366.14    252.38 o 
   8   1   9     1814.25     1672.93    207.65 o 
   9   1   9     4912.36     5143.06    158.15 o 
  10   1   9     3393.63     3505.31    498.31 o 
  11   1   9      944.43     1078.47    130.83 o 
  11   1   9     1548.94     2111.82    464.93 o 
  12   1   9     4163.12     3742.35    540.85 o 
  13   1   9     1234.29     1225.80    246.06 o 
  13   1   9     1234.29     1330.20    479.10 o 
  15   1   9      325.02      660.85    297.23 o 
  16   1   9     1738.66     1821.68    762.29 o 
  16   1   9     1736.92     1554.48    331.52 o 
 -18   2   9      964.59      927.79    234.07 o 
 -17   2   9     3207.06     3193.51    245.16 o 
 -16   2   9      670.31      366.84    181.61 o 
 -15   2   9     3421.36     3442.02    215.51 o 
 -14   2   9     4162.64     4581.46    341.19 o 
 -13   2   9     5466.13     5359.08    222.09 o 
 -13   2   9     6588.02     6176.93    608.52 o 
 -12   2   9     4645.46     4427.69    403.57 o 
 -12   2   9     3033.10     3820.33    389.39 o 
 -12   2   9     3050.98     3774.32    293.24 o 
 -11   2   9     5735.74     5410.51    226.86 o 
 -11   2   9     4699.87     5589.55    329.97 o 
 -10   2   9     8796.78     8616.53    248.90 o 
 -10   2   9    14200.85    13062.13    551.29 o 
  -9   2   9     4748.17     4464.42    102.34 o 
  -8   2   9    20294.23    21611.76    996.88 o 
  -7   2   9     6701.55     6985.36    153.64 o 
  -7   2   9     8122.59     8375.24    536.46 o 
  -6   2   9    24185.90    23711.86    556.83 o 
  -6   2   9    26025.86    24009.99    881.77 o 
  -5   2   9     7642.04     7401.17    174.14 o 
  -5   2   9     7642.04     6948.11    351.11 o 
  -4   2   9    43208.36    45173.71    639.84 o 
  -3   2   9     4238.46     4679.93    111.37 o 
  -2   2   9    50142.19    50446.96    854.96 o 
  -1   2   9     1299.55     1496.73    181.36 o 
   0   2   9    54391.05    55330.80   1757.62 o 
   0   2   9    55940.53    58384.07   1302.62 o 
   0   2   9    59108.85    46393.07   2479.30 o 
   1   2   9      873.73      835.76    173.36 o 
   2   2   9    27707.08    26294.79    511.71 o 
   3   2   9     2234.77     2032.94    142.69 o 
   4   2   9    37252.71    35586.73    631.59 o 
   5   2   9     3819.54     3503.25    126.70 o 
   6   2   9    13720.83    13794.39    381.01 o 
   6   2   9    15343.63    14551.65    547.16 o 
   7   2   9     2681.93     2867.92    275.32 o 
   7   2   9     2291.80     2234.02    108.66 o 
   8   2   9    15753.27    15685.93    502.95 o 
   9   2   9     2143.69     2169.95    123.48 o 
  10   2   9     8529.65     7618.23    681.47 o 
  10   2   9     5365.64     4751.21    333.07 o 
  11   2   9     2134.98     1982.67    129.54 o 
  12   2   9     2891.69     2499.28    291.30 o 
  13   2   9     1703.39     1332.52    280.09 o 
  13   2   9     1552.54     1671.00    289.37 o 
  14   2   9     3842.03     4636.50    342.48 o 
  14   2   9     3839.71     4297.12    558.37 o 
  15   2   9     1679.47     2232.34    384.49 o 
  16   2   9      415.81      934.62    356.14 o 
  16   2   9      464.40      873.40    384.24 o 
 -18   3   9      717.14     1277.74    328.55 o 
 -17   3   9      525.15      389.01    448.68 o 
 -16   3   9     1376.16     1541.98    270.29 o 
 -15   3   9       36.05     -214.74    226.21 o 
 -14   3   9      495.30      444.82    425.74 o 
 -14   3   9     2063.33     1919.12    493.02 o 
 -13   3   9     2070.14     2232.73    267.46 o 
 -13   3   9     2070.14     2028.81    324.04 o 
 -12   3   9     1809.17     2037.58    230.72 o 
 -12   3   9     1843.13     2205.40    412.34 o 
 -11   3   9     2100.29     2175.75    105.31 o 
 -10   3   9      440.49      570.23     69.35 o 
  -9   3   9     4323.58     3852.30    128.77 o 
  -8   3   9      521.22      711.76    201.08 o 
  -7   3   9     4481.39     5436.55    429.87 o 
  -7   3   9     4469.10     4688.31    131.99 o 
  -6   3   9     6139.29     7142.35    201.46 o 
  -6   3   9     4603.27     4887.33    172.72 o 
  -5   3   9     9035.70     8800.98    187.29 o 
  -5   3   9     9042.93     9479.61    485.81 o 
  -4   3   9      892.04     1013.76     68.44 o 
  -3   3   9    14368.41    15562.32    378.82 o 
  -2   3   9     6548.17     7495.91    175.56 o 
  -1   3   9    25204.35    26331.91   1263.95 o 
   0   3   9     4284.21     4349.58    115.10 o 
   1   3   9    26577.80    26772.22    848.13 o 
   2   3   9    11131.51    12297.14    243.48 o 
   3   3   9    13583.46    12718.75    326.49 o 
   4   3   9     2450.65     2393.07    100.54 o 
   5   3   9    10110.45    10395.67    334.61 o 
   6   3   9     3655.65     3332.59    353.56 o 
   6   3   9     3830.46     3881.04    268.23 o 
   7   3   9     3141.95     2991.92    216.42 o 
   7   3   9     2913.74     2631.14    209.97 o 
   8   3   9     1333.22     1233.92    187.67 o 
   8   3   9      984.09      943.39    338.99 o 
   8   3   9     1333.65     1556.03    365.42 o 
   9   3   9     3933.10     3351.28    209.71 o 
   9   3   9     4119.09     4097.71    225.70 o 
  10   3   9      966.84     1332.91    297.10 o 
  10   3   9     1901.44     1911.91    283.70 o 
  10   3   9      915.39     1265.75    309.22 o 
  11   3   9     1024.11      896.73    115.49 o 
  12   3   9     2450.96     2921.41    240.91 o 
  13   3   9     1406.56     1724.36    201.21 o 
  13   3   9     1516.85     1988.34    436.83 o 
  14   3   9      728.85      564.82    311.93 o 
  15   3   9      359.86      641.90    329.20 o 
  15   3   9      362.23      322.50    362.45 o 
  16   3   9     1616.38     1623.05    476.27 o 
  16   3   9     1617.59     3679.96    795.03 o 
 -17   4   9      471.56      330.87    312.18 o 
 -17   4   9       28.11      509.65    458.35 o 
 -16   4   9      406.06      234.46    500.50 o 
 -16   4   9        7.25      101.70    396.61 o 
 -15   4   9     1852.11     1995.30    173.75 o 
 -15   4   9     1862.70     1389.75    488.26 o 
 -14   4   9        1.98     -143.46    143.46 o 
 -13   4   9      167.20      190.64    116.91 o 
 -12   4   9      181.45      -55.68    148.10 o 
 -11   4   9     2670.12     2843.82    120.90 o 
 -10   4   9      782.28      805.21     65.74 o 
  -9   4   9      660.20      763.96     89.84 o 
  -9   4   9      866.89     1228.76    184.58 o 
  -8   4   9     1014.28     1125.90    195.92 o 
  -7   4   9     4902.69     5334.08    176.72 o 
  -7   4   9     4903.65     5672.82    223.38 o 
  -6   4   9      550.23      482.84    128.64 o 
  -6   4   9      551.09      413.37    173.36 o 
  -6   4   9      562.54      354.98    252.63 o 
  -5   4   9      718.28      857.15    129.93 o 
  -5   4   9      610.77      665.74    109.56 o 
  -4   4   9       54.47        6.70     74.89 o 
  -3   4   9    12590.82    13226.34    462.22 o 
  -2   4   9      214.21      201.59     71.15 o 
  -1   4   9     1319.52     1501.24    283.44 o 
   0   4   9      955.80     1025.11     72.05 o 
   1   4   9     2597.18     2981.22    269.78 o 
   2   4   9      112.42       87.78     80.17 o 
   2   4   9      564.11      628.75    115.23 o 
   3   4   9     7959.07     8781.13    359.23 o 
   3   4   9     1527.55     1750.27    257.79 o 
   4   4   9      820.20      979.99     77.60 o 
   5   4   9     1564.79     1504.72     72.95 o 
   6   4   9      292.82      492.64    261.01 o 
   7   4   9     4705.32     5373.39    322.37 o 
   7   4   9     4577.54     4556.07    369.80 o 
   7   4   9     6092.68     6754.12    532.08 o 
   8   4   9     1231.90     1388.59    200.95 o 
   8   4   9     2587.01     2130.77    414.01 o 
   9   4   9      177.08      227.24    109.69 o 
  10   4   9      112.24     -223.25    287.69 o 
  10   4   9      150.36      -68.19    372.38 o 
  11   4   9     5151.35     6703.46    337.96 o 
  11   4   9     4440.47     4678.90    247.48 o 
  12   4   9      153.88     -146.94    277.77 o 
  12   4   9      181.18      858.70    455.00 o 
  13   4   9      332.84      430.12    241.42 o 
  13   4   9      117.87      253.41    179.94 o 
  14   4   9      106.00     -252.51    392.74 o 
  14   4   9        4.89     -224.28    432.06 o 
  15   4   9     1611.91     1441.95    587.51 o 
 -17   5   9      820.12      163.70    319.15 o 
 -16   5   9     2517.12     2298.08    208.29 o 
 -15   5   9      614.01      301.36    171.17 o 
 -14   5   9     3810.40     3757.82    198.50 o 
 -13   5   9     2490.25     2639.91    140.50 o 
 -12   5   9     4002.45     4154.81    213.84 o 
 -11   5   9     2109.70     1877.10    113.17 o 
 -10   5   9     4937.06     4814.63    136.37 o 
  -9   5   9     4975.49     5260.61    151.71 o 
  -8   5   9     5139.18     5011.71    228.92 o 
  -7   5   9     6910.33     6623.55    165.50 o 
  -6   5   9    10530.02    10863.05    251.73 o 
  -5   5   9    13402.42    14085.56    445.20 o 
  -5   5   9    13340.74    13790.26    401.90 o 
  -4   5   9     2438.13     2175.88    119.87 o 
  -4   5   9     2690.86     2700.10    377.02 o 
  -3   5   9     5016.61     4762.56    213.06 o 
  -2   5   9     2861.94     2919.74    192.44 o 
  -2   5   9     4337.82     3917.78    247.87 o 
  -1   5   9    15566.37    16067.97    576.42 o 
  -1   5   9    18155.88    18906.12    960.53 o 
   0   5   9     1365.22     1546.49    183.42 o 
   0   5   9     3991.69     5625.25    262.69 o 
   0   5   9      738.34      960.66    121.42 o 
   1   5   9    11869.46    10885.35    240.00 o 
   2   5   9     3244.59     3157.68    103.76 o 
   3   5   9     7988.55     8095.40    287.57 o 
   4   5   9     1756.47     1683.63     90.61 o 
   5   5   9    15487.68    15076.89    367.35 o 
   6   5   9     5001.38     5341.68    194.76 o 
   7   5   9    10370.12     9943.25    312.96 o 
   7   5   9    10370.12     9367.86    540.07 o 
   8   5   9     6969.24     8152.25    338.99 o 
   8   5   9     3659.82     3477.34    295.69 o 
   9   5   9     6687.41     6851.44    308.58 o 
   9   5   9     7175.55     7967.54    610.84 o 
   9   5   9     6687.41     6442.19    464.54 o 
  10   5   9     1929.30     2068.64    258.31 o 
  11   5   9     2722.69     2650.99    145.78 o 
  12   5   9     3264.16     3554.42    586.73 o 
  13   5   9     3362.69     3733.46    286.79 o 
  13   5   9     3266.01     2962.15    293.24 o 
  14   5   9     1623.23     1651.41    421.87 o 
  14   5   9     1462.74     1303.00    315.28 o 
  15   5   9      285.98      146.94    425.87 o 
 -16   6   9      271.98      439.02    246.45 o 
 -16   6   9      229.03     -213.06    417.49 o 
 -15   6   9     2924.03     2624.70    317.60 o 
 -15   6   9     2859.47     2533.44    468.41 o 
 -14   6   9     1636.75     1301.20    272.36 o 
 -13   6   9     3565.25     3762.33    173.49 o 
 -13   6   9     3640.02     3130.10    514.29 o 
 -12   6   9     1855.24     1574.33    298.65 o 
 -12   6   9     1816.89     1694.85    210.62 o 
 -11   6   9     3719.92     3604.95    172.46 o 
 -11   6   9     3744.11     3502.99    424.32 o 
 -10   6   9     2946.40     3082.79    115.75 o 
  -9   6   9     5875.97     5435.78    152.74 o 
  -8   6   9    13544.94    13537.88    426.64 o 
  -7   6   9     1524.94     1312.16    101.05 o 
  -6   6   9     4205.56     4048.48    151.19 o 
  -5   6   9      941.85      993.27     98.86 o 
  -4   6   9    18874.45    18914.24    361.68 o 
  -3   6   9      689.02      967.36    134.70 o 
  -2   6   9     6054.95     6068.01    164.34 o 
  -1   6   9        4.97        3.87     51.30 o 
   0   6   9     2772.03     2858.13    103.37 o 
   1   6   9      296.90     -267.84    267.84 o 
   1   6   9       21.30     -231.50    231.50 o 
   2   6   9     7155.99     7372.04    223.38 o 
   2   6   9    12487.14    12850.23    742.44 o 
   3   6   9      878.29      957.69    203.65 o 
   4   6   9    15579.96    15549.30    432.96 o 
   4   6   9    17070.42    17850.60    832.02 o 
   5   6   9     3497.97     3334.14    321.08 o 
   6   6   9     7013.18     7500.81    376.50 o 
   7   6   9     5738.11     5759.56    263.46 o 
   7   6   9     8550.05     8039.85    666.78 o 
   7   6   9     8549.63     8057.90    631.85 o 
   8   6   9    12625.01    13336.29    452.81 o 
   9   6   9     5036.67     4953.32    335.77 o 
   9   6   9     4961.15     5017.12    248.90 o 
  10   6   9     8281.04     8884.50    730.58 o 
  10   6   9     3812.10     3589.99    304.58 o 
  11   6   9     3968.21     3613.32    173.11 o 
  12   6   9      538.87      568.82    203.91 o 
  13   6   9     3302.01     3014.48    258.82 o 
  14   6   9     1149.86     1052.95    271.45 o 
 -15   7   9      697.63      474.98    410.53 o 
 -14   7   9     1472.13     1663.91    234.59 o 
 -13   7   9     1550.16     1318.60    135.34 o 
 -12   7   9     1843.25     1801.31    165.76 o 
 -11   7   9     1287.27     1244.10    122.58 o 
 -10   7   9     1768.16     1913.84    192.96 o 
 -10   7   9     3673.14     3587.03    417.62 o 
  -9   7   9     2799.22     2735.16    168.34 o 
  -9   7   9     2663.64     2509.08    195.66 o 
  -8   7   9     4179.70     4142.18    348.28 o 
  -7   7   9     3832.53     3429.91    174.40 o 
  -7   7   9     4157.94     3293.28    365.81 o 
  -6   7   9    11336.93    10783.65    361.68 o 
  -6   7   9    12855.96    13712.92    545.23 o 
  -5   7   9     8875.94     9367.99    234.46 o 
  -5   7   9     8898.40     8074.52    614.44 o 
  -4   7   9     2015.33     2148.94    114.97 o 
  -3   7   9     2970.88     3243.65    140.11 o 
  -2   7   9     4959.29     5122.30    143.59 o 
  -1   7   9     6837.59     6462.94    152.35 o 
   0   7   9      202.64      203.78     59.55 o 
   1   7   9     8054.66     8806.13    537.24 o 
   1   7   9     5166.40     5646.65    246.19 o 
   1   7   9     5059.46     4839.25    404.47 o 
   2   7   9     4070.63     3752.92    249.15 o 
   2   7   9     4690.31     5068.17    190.25 o 
   3   7   9     4465.68     4503.73    253.54 o 
   3   7   9     4453.61     3775.60    398.29 o 
   4   7   9      689.27      724.65     97.96 o 
   4   7   9     1180.24     1065.84    423.81 o 
   5   7   9     6327.91     6498.65    400.61 o 
   5   7   9     6115.93     6898.22    361.42 o 
   6   7   9     3574.37     3723.53    468.41 o 
   6   7   9     3598.28     4161.39    287.69 o 
   6   7   9      209.52     1364.36    307.67 o 
   7   7   9     3315.31     3181.40    235.75 o 
   7   7   9     2935.13     2770.09    205.97 o 
   8   7   9     1064.73     1162.77    183.55 o 
   9   7   9     2249.33     2255.67    151.71 o 
  10   7   9     1832.45     1832.63    276.48 o 
  10   7   9      596.34      886.41    499.08 o 
  11   7   9     1499.05     1383.95    140.37 o 
  12   7   9      376.43      166.40    234.98 o 
  13   7   9     1657.28     1570.33    349.95 o 
  14   7   9      281.43      -40.09    368.13 o 
 -15   8   9     1409.72     1705.93    242.45 o 
 -14   8   9      102.32     -194.89    214.74 o 
 -13   8   9      476.11      523.06    155.45 o 
 -12   8   9       10.57      -77.85    170.53 o 
 -11   8   9     2523.62     2528.67    149.13 o 
 -10   8   9      629.44      442.88    389.78 o 
  -9   8   9       87.27     -100.54    100.54 o 
  -9   8   9       87.41      373.80    381.01 o 
  -8   8   9      769.19      415.82    174.01 o 
  -8   8   9      770.81      410.66    275.45 o 
  -7   8   9     3115.74     3452.21    148.23 o 
  -6   8   9     1252.67      958.34    121.55 o 
  -5   8   9        8.83      233.95    127.22 o 
  -5   8   9     1534.77     1860.61    398.29 o 
  -4   8   9      717.31      925.98    130.44 o 
  -4   8   9      750.82      605.04    182.13 o 
  -3   8   9     5029.30     8607.76    689.46 o 
  -2   8   9     1725.70     1512.72    325.85 o 
  -2   8   9     1653.96     1973.00    288.08 o 
  -2   8   9     4422.95     3563.57    299.55 o 
  -1   8   9      367.66      495.22     63.67 o 
   0   8   9     2325.32     2079.99    104.41 o 
   0   8   9     3077.38     2956.09    269.39 o 
   1   8   9       55.39      171.95     65.87 o 
   2   8   9      768.45      641.51     96.28 o 
   3   8   9     5149.89     5812.80    203.53 o 
   4   8   9      772.48      642.93    107.63 o 
   5   8   9      216.82      185.09    133.54 o 
   6   8   9     1081.65     1333.04    171.30 o 
   7   8   9     2576.55     2624.31    162.28 o 
   8   8   9      607.78      625.79    240.26 o 
   9   8   9       85.54      241.55    217.96 o 
   9   8   9     1558.87     1626.27    492.38 o 
  10   8   9     3020.58     2979.29    692.94 o 
  10   8   9     3017.63     2722.66    303.55 o 
  11   8   9     1985.87     1740.47    351.63 o 
  12   8   9      488.76      678.51    655.18 o 
  13   8   9      719.00      949.44    544.71 o 
  13   8   9      157.81      -43.05    446.88 o 
 -14   9   9      744.33      856.12    175.17 o 
 -13   9   9     1525.64     1572.52    183.80 o 
 -12   9   9     1169.51     1154.13    315.02 o 
 -12   9   9     1169.52      916.45    473.43 o 
 -11   9   9      774.30      463.38    245.80 o 
 -11   9   9      767.91      951.63    167.44 o 
 -10   9   9     1919.54     2423.88    466.60 o 
 -10   9   9     1244.18     1341.93    416.46 o 
  -9   9   9     2410.60     2501.47    142.17 o 
  -8   9   9     1809.73     1624.34    154.03 o 
  -7   9   9     2595.34     2668.01    144.49 o 
  -6   9   9     1538.59     1528.70    150.29 o 
  -6   9   9     1728.65     4019.60    596.01 o 
  -5   9   9     4545.46     4326.89    247.22 o 
  -4   9   9     1743.65     2394.88    194.76 o 
  -4   9   9     4205.41     3832.96    193.86 o 
  -3   9   9     5867.27     5334.08    261.92 o 
  -2   9   9     1999.79     2158.74    232.14 o 
  -2   9   9     1681.34     1632.20    195.92 o 
  -1   9   9     5956.00     5733.91    454.36 o 
   0   9   9      458.75      642.41    107.24 o 
   0   9   9     3050.99     2869.86    257.53 o 
   1   9   9     9318.05     8711.40    426.51 o 
   1   9   9    11692.88    11781.30    644.09 o 
   2   9   9     3130.82     3201.50    138.95 o 
   3   9   9     3302.24     3244.04    337.19 o 
   4   9   9      693.41      341.19    196.82 o 
   4   9   9      553.58      131.09    218.09 o 
   5   9   9     3708.13     3806.93    309.22 o 
   5   9   9     3711.27     3518.33    295.04 o 
   6   9   9     1894.28     1681.44    219.51 o 
   7   9   9     1101.44     1114.43    242.58 o 
   7   9   9     2310.51     1957.15    229.95 o 
   8   9   9     2368.90     2280.29    252.12 o 
   8   9   9      899.72     1092.65    413.75 o 
   9   9   9     2465.45     1982.54    228.66 o 
   9   9   9     1297.54     1427.90    242.19 o 
  11   9   9      313.82       40.22    245.29 o 
  11   9   9      847.90     1144.85    343.12 o 
  12   9   9     1297.48     1136.47    591.76 o 
  12   9   9     1031.12      740.12    538.52 o 
 -12  10   9     1300.36     1363.07    489.29 o 
 -11  10   9     3007.12     2984.44    229.95 o 
 -11  10   9     3126.11     3043.86    458.35 o 
  -9  10   9     2393.67     2543.75    264.62 o 
  -9  10   9     1740.84     1571.49    187.16 o 
  -8  10   9     6331.26     6252.97    315.79 o 
  -8  10   9     6455.18     7318.94    596.79 o 
  -7  10   9     1032.01     1169.60    170.66 o 
  -6  10   9     5364.55     4470.48    265.65 o 
  -5  10   9      929.69      532.60    143.46 o 
  -4  10   9     8417.00     8400.11    278.16 o 
  -3  10   9      573.72       93.96    162.92 o 
  -2  10   9     9399.48     9352.13    293.62 o 
  -1  10   9      249.47      362.32     76.05 o 
   0  10   9     9905.46     9593.30    217.45 o 
   1  10   9      106.32     -295.69    295.69 o 
   2  10   9     4781.62     4377.42    180.97 o 
   4  10   9     6098.50     6138.64    414.14 o 
   5  10   9     1010.80     1685.82    464.41 o 
   6  10   9     4461.62     4542.02    238.84 o 
   7  10   9     2569.58     2473.63    480.14 o 
   7  10   9      665.38      624.11    196.05 o 
   8  10   9     4260.83     4257.67    247.09 o 
   9  10   9      947.81     1035.67    175.81 o 
  10  10   9     1715.11     2322.70    274.93 o 
 -11  11   9      588.11      586.09    220.54 o 
 -11  11   9      593.88      975.87    565.34 o 
 -10  11   9      154.77      105.05    193.21 o 
  -9  11   9     1635.74      986.57    348.92 o 
  -9  11   9     1645.07     1561.95    324.04 o 
  -8  11   9      134.19       71.28    182.39 o 
  -7  11   9     1656.92     1199.11    166.53 o 
  -6  11   9     1479.75     1825.93    184.58 o 
  -5  11   9      931.80      987.60    175.17 o 
  -4  11   9      389.35     1027.30    404.86 o 
  -3  11   9      766.86      756.87    248.12 o 
  -3  11   9      706.15      550.00    259.60 o 
  -2  11   9     1598.39     1568.79    347.50 o 
  -2  11   9     1788.69     1772.70    279.19 o 
  -1  11   9      341.97      151.45    124.51 o 
   0  11   9      182.46      176.84     96.28 o 
   0  11   9      185.44        0.64    421.10 o 
   1  11   9      904.73     1030.65    371.73 o 
   1  11   9     1121.22     1237.78    505.53 o 
   1  11   9      976.77      799.41    307.16 o 
   2  11   9     2423.25     2125.23    211.52 o 
   2  11   9     2026.35     1791.39    245.93 o 
   3  11   9      502.98      883.45    273.39 o 
   4  11   9      269.89      323.66    164.86 o 
   5  11   9     1683.77     1397.23    209.58 o 
   6  11   9     2068.85     1956.25    329.84 o 
   6  11   9     1866.79     1902.24    229.18 o 
   7  11   9      846.09      799.28    190.25 o 
   7  11   9      853.79      849.42    335.64 o 
   8  11   9      535.32      434.76    197.85 o 
   9  11   9      801.49      892.47    179.94 o 
  -9  12   9       96.48      175.43    229.95 o 
  -8  12   9      260.23      439.66    299.04 o 
  -8  12   9      265.00     -107.63    411.43 o 
  -7  12   9     2132.42     1927.76    231.11 o 
  -7  12   9     2137.96     2079.99    418.52 o 
  -6  12   9      410.85      374.18    165.76 o 
  -5  12   9        5.67      192.05    155.19 o 
  -4  12   9      586.39      584.67    158.15 o 
  -3  12   9      854.79      662.39    258.56 o 
  -2  12   9      253.89     -109.95    363.10 o 
  -1  12   9       46.70     -149.26    347.89 o 
   0  12   9      102.39       97.44     97.57 o 
   1  12   9       42.55       53.75    228.40 o 
   2  12   9      120.57       95.77    155.71 o 
   3  12   9     1509.21     1431.90    222.22 o 
   4  12   9      502.68      472.27    269.52 o 
   4  12   9      502.66      550.77    257.28 o 
   5  12   9       51.60      216.42    267.84 o 
   5  12   9       91.23     -213.06    304.32 o 
   6  12   9       79.17       13.66    221.06 o 
   6  12   9       79.65     -370.19    505.27 o 
   7  12   9     1862.76     2036.93    201.46 o 
  -6  13   9     1472.47     1351.21    601.94 o 
  -6  13   9      710.03      617.15    212.94 o 
  -5  13   9     3851.49     3903.98    427.42 o 
  -4  13   9      674.65      803.41    234.20 o 
  -4  13   9      187.78       65.99    217.19 o 
  -3  13   9     2461.14     2422.59    235.62 o 
  -2  13   9      504.63      482.46    140.62 o 
  -1  13   9     3568.11     4411.57    624.24 o 
   0  13   9        5.33       76.69    100.02 o 
   1  13   9     3600.88     3980.16    281.38 o 
   2  13   9      498.92      378.69    167.05 o 
   3  13   9     3229.38     3148.01    634.04 o 
   4  13   9       69.83       48.34    117.29 o 
 -18   0  10     1879.17     2000.97    296.72 o 
 -17   0  10     1682.83     1442.60    317.47 o 
 -16   0  10     1704.10     1304.81    278.03 o 
 -15   0  10     2171.27     2625.60    303.29 o 
 -14   0  10     3745.48     3454.78    546.52 o 
 -13   0  10    10164.75     9926.75    484.65 o 
 -12   0  10     4325.11     3882.46    259.85 o 
 -11   0  10    10007.57    10183.77    322.37 o 
 -10   0  10     2410.41     2695.72    141.01 o 
  -9   0  10    33874.67    32818.19    877.65 o 
  -8   0  10     3928.47     5144.86    291.05 o 
  -7   0  10    29896.48    30601.06    989.53 o 
  -6   0  10     2757.64     3266.08    247.99 o 
  -5   0  10    49645.69    49917.58   1290.76 o 
  -4   0  10     4320.81     4138.70    120.13 o 
  -3   0  10    19901.31    19444.52    475.50 o 
  -2   0  10      615.72      581.45    102.47 o 
  -1   0  10    17492.00    17510.18    786.00 o 
   0   0  10     1218.47     1040.70    100.28 o 
   1   0  10    11960.08    12297.01    361.16 o 
   2   0  10     5364.51     5303.27    256.37 o 
   2   0  10     5442.52     5207.76    397.77 o 
   3   0  10     3475.03     3464.06    345.31 o 
   4   0  10     9698.81     9233.17    617.02 o 
   4   0  10     9686.51     8806.13    360.52 o 
   5   0  10    28611.60    29648.91   1368.48 o 
   5   0  10    28721.87    27936.15   1524.70 o 
   6   0  10     2617.60     2504.57    177.23 o 
   7   0  10     3619.78     3469.09    189.35 o 
   8   0  10    15695.91    15420.53    978.45 o 
   9   0  10     7554.86     7207.83    328.68 o 
   9   0  10     7909.51     8399.60    654.27 o 
  10   0  10    10350.70     9785.74    350.21 o 
  11   0  10      625.96      641.25    211.13 o 
  12   0  10     7107.13     7740.17    488.64 o 
  13   0  10      930.13      891.70    270.16 o 
  14   0  10     5643.35     5299.28    434.51 o 
  15   0  10       22.58       -2.84    350.72 o 
  16   0  10     2850.11     3341.48    721.04 o 
 -18   1  10      537.37      296.59    184.45 o 
 -17   1  10     1878.96     1849.26    231.50 o 
 -16   1  10      757.70      862.70    194.12 o 
 -15   1  10     3383.71     3104.96    242.07 o 
 -14   1  10     2379.10     2335.20    294.27 o 
 -13   1  10     2887.07     2908.78    271.45 o 
 -12   1  10     2907.99     2965.75    283.44 o 
 -11   1  10     5440.74     5745.90    186.51 o 
 -11   1  10     7047.31     6871.29    319.27 o 
 -10   1  10     3913.71     4013.16    120.13 o 
  -9   1  10     8427.09     7974.63    187.80 o 
  -8   1  10     8835.73     9543.42    349.31 o 
  -7   1  10     9625.59    10231.20    394.03 o 
  -7   1  10    10506.62    11286.08    414.40 o 
  -6   1  10    12459.29    12586.77    452.17 o 
  -6   1  10    10626.90    10106.82    327.91 o 
  -5   1  10     3988.23     3616.29    105.69 o 
  -5   1  10     7762.22     7555.08    387.72 o 
  -4   1  10    19678.66    21194.14    380.50 o 
  -4   1  10    23971.00    24799.48   1124.10 o 
  -3   1  10     4785.54     4560.96    113.43 o 
  -2   1  10    15621.87    15213.01    273.39 o 
  -1   1  10     1706.75     2625.08    155.83 o 
   0   1  10    24400.34    24882.10    689.85 o 
   0   1  10    19442.91    19671.12    494.06 o 
   1   1  10     1502.31     2560.51    329.07 o 
   2   1  10     4759.28     4282.03    145.91 o 
   2   1  10     4759.28     4131.74    354.08 o 
   3   1  10     6528.19     7739.78    231.75 o 
   4   1  10     5833.78     5999.31    152.61 o 
   5   1  10     4053.13     3669.14    122.97 o 
   6   1  10     1248.64     1377.63    150.55 o 
   6   1  10     1789.65     1952.64    345.44 o 
   7   1  10     5041.16     4468.55    452.81 o 
   7   1  10     4891.46     4882.94    181.74 o 
   8   1  10     7582.94     8261.81    439.02 o 
   9   1  10     2795.00     2812.76    130.31 o 
  10   1  10     3340.11     3449.63    351.11 o 
  11   1  10     4674.23     4581.84    187.93 o 
  12   1  10      796.46     1019.18    278.41 o 
  13   1  10     1108.74     1379.05    210.49 o 
  14   1  10     1014.50     1181.20    359.10 o 
  15   1  10     1165.12     2459.32    678.38 o 
  16   1  10      207.86      773.24    597.82 o 
 -18   2  10        8.50      -85.33    225.05 o 
 -17   2  10      105.17      176.84    210.10 o 
 -16   2  10     2066.82     1847.97    283.96 o 
 -16   2  10     2602.07     3404.64    518.03 o 
 -15   2  10       95.52      126.96    233.30 o 
 -15   2  10      442.24      722.59    464.93 o 
 -14   2  10      203.19     -115.36    240.52 o 
 -13   2  10       19.21      129.93    237.04 o 
 -13   2  10      573.80      266.56    196.69 o 
 -13   2  10       96.50      217.70    390.17 o 
 -12   2  10     2520.41     2387.01    197.98 o 
 -12   2  10      901.83      282.54    364.26 o 
 -11   2  10       63.13      -72.18     72.18 o 
 -10   2  10      159.85      194.76     55.81 o 
  -9   2  10       54.31       12.12     46.92 o 
  -8   2  10     1175.91     1312.67     87.26 o 
  -7   2  10     1066.90     1263.95     70.51 o 
  -6   2  10     5619.80     5731.59    213.84 o 
  -6   2  10     5088.56     6439.10    479.36 o 
  -5   2  10     1754.88     2060.65    161.12 o 
  -4   2  10      766.05      921.60     69.60 o 
  -4   2  10     3811.72     4512.24    324.95 o 
  -3   2  10      944.89     1055.78    113.04 o 
  -3   2  10     2123.08     2802.96    238.33 o 
  -3   2  10     1179.29      783.17    303.42 o 
  -2   2  10    14627.19     9178.38    626.04 o 
  -2   2  10    18878.62     3579.30    508.11 o 
  -2   2  10    11751.10    13500.63    377.66 o 
  -1   2  10      578.53      689.20    174.91 o 
  -1   2  10     5292.03     7768.91    477.94 o 
   0   2  10    10355.96    14070.87    733.80 o 
   0   2  10     1573.71     2379.92    324.56 o 
   0   2  10     1326.68     1478.69    142.82 o 
   0   2  10    11610.43    11623.14    615.22 o 
   1   2  10     2665.72     2260.44    291.95 o 
   2   2  10    14220.62    14233.66    279.19 o 
   3   2  10      660.82      852.77    115.36 o 
   4   2  10     3544.70     3591.41    117.42 o 
   5   2  10      127.89      178.78     88.04 o 
   6   2  10     5889.75     6420.67    186.64 o 
   7   2  10      181.91      232.66     78.88 o 
   8   2  10     1617.01     1435.51    179.29 o 
   9   2  10      120.27       65.48    116.01 o 
   9   2  10      894.71      986.31    258.44 o 
  10   2  10     3754.10     3829.74    325.20 o 
  10   2  10      571.53      872.24    483.10 o 
  11   2  10      997.04      388.49    546.52 o 
  11   2  10      235.92      133.66    162.15 o 
  11   2  10      302.70      181.23    373.41 o 
  12   2  10     2196.85     2012.83    461.19 o 
  12   2  10     3632.97     4497.03    273.52 o 
  13   2  10       80.45      517.26    161.63 o 
  14   2  10      165.63      -70.76    306.26 o 
  15   2  10      194.17      856.25    548.06 o 
 -17   3  10     1079.14     1150.39    330.10 o 
 -16   3  10      574.17      809.46    214.48 o 
 -15   3  10     1815.15     2035.65    285.37 o 
 -14   3  10     2761.45     2747.53    382.69 o 
 -14   3  10     2761.57     2963.56    241.42 o 
 -13   3  10     1618.03     1846.68    244.77 o 
 -13   3  10     1624.69     1401.87    271.07 o 
 -13   3  10     2356.79     2344.22    283.83 o 
 -12   3  10     1250.06     1115.20    189.99 o 
 -11   3  10     1605.24     1797.32    100.15 o 
 -10   3  10     3583.05     3436.61    122.06 o 
  -9   3  10      792.17      826.61     84.17 o 
  -8   3  10     5567.03     5728.11    221.44 o 
  -7   3  10     2931.05     3440.99    176.33 o 
  -7   3  10     2187.60     2468.22    133.28 o 
  -6   3  10     3602.08     3592.83    169.76 o 
  -5   3  10       26.53      -51.82     68.57 o 
  -4   3  10    15212.67    16140.54    275.32 o 
  -3   3  10     5778.15     6110.93    173.88 o 
  -2   3  10    25064.20    25794.68    470.21 o 
  -1   3  10     1660.12     1514.26    182.90 o 
   0   3  10    25974.16    25392.01    564.95 o 
   0   3  10    26029.27    27278.13    864.24 o 
   1   3  10     2323.63     2312.77    237.17 o 
   1   3  10     1948.56     2077.02    177.88 o 
   2   3  10    22519.18    22306.38    445.72 o 
   3   3  10     9926.01    10553.96    324.43 o 
   3   3  10     5800.65     6870.90    541.88 o 
   4   3  10    12750.91    13030.04    286.15 o 
   5   3  10     3191.03     2756.69    126.19 o 
   6   3  10     5823.48     5149.37    183.42 o 
   7   3  10     7655.26     7027.63    364.13 o 
   7   3  10     7175.91     6802.20    273.39 o 
   8   3  10     2547.59     2488.45    261.79 o 
   9   3  10     3676.43     3447.31    218.86 o 
   9   3  10     3701.83     4102.74    240.65 o 
  10   3  10     2637.04     2616.45    306.51 o 
  10   3  10     2667.99     2602.40    271.58 o 
  10   3  10     3511.71     3687.44    556.18 o 
  10   3  10     3707.83     3305.91    557.60 o 
  11   3  10     6877.00     7230.65    350.34 o 
  11   3  10     3994.43     3897.93    225.05 o 
  12   3  10      805.72      469.05    305.87 o 
  12   3  10      822.94     1123.07    624.88 o 
  13   3  10     1666.20     1700.39    239.62 o 
  13   3  10     4429.02     6338.82    442.63 o 
  14   3  10     2141.45     2171.37    354.98 o 
  15   3  10     2797.71     3296.76    400.61 o 
 -17   4  10     1679.52     1608.23    275.84 o 
 -16   4  10     4126.44     3979.39    284.86 o 
 -16   4  10     4181.70     3487.27    615.09 o 
 -15   4  10      601.12      833.31    244.64 o 
 -15   4  10      693.59     -114.97    419.43 o 
 -14   4  10     3849.09     3508.15    269.78 o 
 -13   4  10     4232.16     4297.50    184.84 o 
 -12   4  10     5087.10     4795.42    475.24 o 
 -12   4  10     5347.23     5163.55    462.61 o 
 -11   4  10     4361.97     4099.13    152.74 o 
 -11   4  10     5380.33     5465.81    572.30 o 
 -10   4  10     3733.20     4780.86    151.84 o 
  -9   4  10     7976.65     8374.59    187.16 o 
  -8   4  10     1899.45     2159.38    366.06 o 
  -8   4  10     1669.43     1268.98    308.45 o 
  -7   4  10    12915.04    12356.56    329.46 o 
  -6   4  10     2531.72     2875.40    308.19 o 
  -6   4  10     2199.48     2202.82     92.03 o 
  -5   4  10    30238.41    30482.99    568.69 o 
  -4   4  10     1315.16     1262.02     85.84 o 
  -3   4  10    17949.91    16878.72    358.84 o 
  -2   4  10       75.36       23.46     67.67 o 
  -1   4  10    36489.39    37740.96   1766.12 o 
   0   4  10      249.78      269.26     61.23 o 
   1   4  10    37094.93    37151.14   1529.34 o 
   2   4  10      792.02      716.66     92.42 o 
   2   4  10     1678.46     2037.45    192.05 o 
   3   4  10    20452.36    19594.16    539.94 o 
   3   4  10    20614.55    20205.64   1009.25 o 
   4   4  10     4791.75     4822.88    225.05 o 
   4   4  10     2907.18     2559.99    128.51 o 
   5   4  10    18018.63    17716.29    445.33 o 
   5   4  10    18146.43    19067.11    726.33 o 
   5   4  10    14166.63    12553.90    679.54 o 
   6   4  10     5348.95     5482.44    492.51 o 
   6   4  10     5140.15     5223.87    294.78 o 
   6   4  10     4915.62     4696.56    395.97 o 
   7   4  10    11386.44    11022.36    394.29 o 
   7   4  10    10547.67    11856.57    497.67 o 
   8   4  10     3956.23     4137.03    452.68 o 
   9   4  10     7205.01     7168.90    233.04 o 
   9   4  10     8705.33     9294.39    565.21 o 
  10   4  10     3294.59     2386.37    453.58 o 
  10   4  10     3190.71     3334.52    496.76 o 
  10   4  10     4291.29     3552.61    605.04 o 
  11   4  10     2010.41     1989.63    143.33 o 
  12   4  10     2846.27     3161.55    220.54 o 
  13   4  10     3371.75     3473.22    194.37 o 
  13   4  10     3378.26     3101.61    572.81 o 
  14   4  10     1966.54     1932.14    353.82 o 
  14   4  10     2088.63     2326.05    584.28 o 
  15   4  10      336.97      247.61    266.94 o 
 -17   5  10      417.31      -76.82    316.57 o 
 -16   5  10      115.46      -97.96    184.84 o 
 -15   5  10     1815.95     2020.44    176.72 o 
 -14   5  10     1593.30     1753.36    247.99 o 
 -13   5  10     2586.68     2797.93    225.05 o 
 -13   5  10     2006.00     2065.94    335.77 o 
 -12   5  10     1194.56     1386.27    378.31 o 
 -12   5  10     1776.61     1504.85    264.24 o 
 -11   5  10     2103.22     2333.26    235.36 o 
 -11   5  10     3703.52     3762.59    193.34 o 
 -10   5  10     2766.84     2593.63    120.39 o 
  -9   5  10      458.23      299.17     78.37 o 
  -8   5  10     6557.69     6053.57    366.97 o 
  -8   5  10     6857.23     6610.40    446.88 o 
  -7   5  10     3299.20     3179.21    108.14 o 
  -6   5  10     7124.60     6521.59    169.37 o 
  -5   5  10      942.31      649.25    116.13 o 
  -5   5  10     1411.55     1518.00    184.58 o 
  -4   5  10    10311.27     9597.42    304.71 o 
  -4   5  10    10571.21     9915.79    652.21 o 
  -3   5  10     3838.51     4010.71    186.12 o 
  -3   5  10     2623.87     3141.05    390.55 o 
  -2   5  10     7099.87     7058.44    200.69 o 
  -1   5  10      772.99      702.35     61.87 o 
   0   5  10     3375.54     3782.82    184.32 o 
   0   5  10     3362.79     3402.58    151.45 o 
   1   5  10      117.06       66.38     50.40 o 
   2   5  10     2730.42     2439.86     97.32 o 
   3   5  10     4191.91     4753.15    178.39 o 
   4   5  10     8299.44     8664.74    198.63 o 
   5   5  10     1778.31     1728.62    100.93 o 
   6   5  10     7240.37     6902.35    293.88 o 
   7   5  10     6347.79     6675.49    200.17 o 
   8   5  10     4356.91     4497.81    264.75 o 
   8   5  10     3968.91     3881.43    407.70 o 
   9   5  10     2688.47     2429.03    197.98 o 
   9   5  10     2966.66     3215.68    466.86 o 
   9   5  10     2965.99     2789.30    362.97 o 
  10   5  10     2180.74     2229.76    283.57 o 
  10   5  10     3095.67     3968.69    574.10 o 
  11   5  10     4446.50     4473.44    253.80 o 
  11   5  10     4449.39     4592.67    290.40 o 
  12   5  10      348.79      701.58    251.47 o 
  13   5  10     1578.42     1558.86    218.61 o 
  13   5  10     1602.58     1596.76    266.94 o 
  14   5  10      440.43      468.41    304.45 o 
  14   5  10      442.01      336.80    353.04 o 
 -16   6  10      576.24     -248.25    313.47 o 
 -16   6  10      566.51       71.41    439.66 o 
 -15   6  10        8.23      -98.99    389.26 o 
 -14   6  10       88.27      -41.12    228.02 o 
 -13   6  10       51.97     -165.12    173.11 o 
 -12   6  10     2494.45     2880.94    207.52 o 
 -12   6  10     2596.75     2299.37    511.71 o 
 -11   6  10       81.73      -97.06    108.66 o 
 -11   6  10      192.82       71.54    244.64 o 
 -10   6  10      299.99      691.39    334.61 o 
 -10   6  10     5184.78     4395.46    380.63 o 
  -9   6  10      508.15      597.30     87.13 o 
  -8   6  10       35.71      189.73    139.98 o 
  -7   6  10     1381.66     1179.26    100.93 o 
  -6   6  10     7901.43     8382.07    216.03 o 
  -5   6  10      592.53      588.79    104.79 o 
  -4   6  10       16.90      119.61     84.43 o 
  -3   6  10      879.64      756.10    122.32 o 
  -2   6  10     3076.42     3398.84    149.26 o 
  -1   6  10      654.23      760.10    321.85 o 
  -1   6  10      668.02      274.93    201.59 o 
   0   6  10        0.39      -23.33     65.61 o 
   1   6  10      166.51      197.47     59.81 o 
   2   6  10     7165.94     7393.31    175.68 o 
   3   6  10      526.85      224.79    183.16 o 
   4   6  10       58.24      -29.13    101.96 o 
   4   6  10      226.96      296.46    176.59 o 
   5   6  10     1252.70     1513.10    157.25 o 
   6   6  10     7432.06     8184.47    350.98 o 
   6   6  10     6984.30     7808.61    398.29 o 
   7   6  10      570.10      675.41    220.80 o 
   7   6  10       81.04      385.14    156.74 o 
   8   6  10      394.64      581.19    156.99 o 
   9   6  10      193.95      225.70    133.79 o 
   9   6  10      196.76     -264.75    338.48 o 
  10   6  10      189.72      830.86    489.29 o 
  10   6  10     2500.65     2636.17    301.49 o 
  11   6  10       69.52      297.10    167.69 o 
  12   6  10     1466.38     1776.31    544.07 o 
  13   6  10     1337.01     1650.25    386.30 o 
  13   6  10       29.16      183.29    239.36 o 
  14   6  10       98.63      533.37    401.12 o 
 -15   7  10     2485.99     2878.88    342.09 o 
 -15   7  10     2574.06     2317.93    558.25 o 
 -14   7  10     1038.31      108.53    400.61 o 
 -14   7  10     1118.36      484.78    545.74 o 
 -14   7  10     1040.28     1115.98    373.80 o 
 -13   7  10     2651.20     2410.22    166.92 o 
 -12   7  10     1297.78     1214.97    161.38 o 
 -11   7  10     3400.66     3012.67    139.72 o 
 -10   7  10     3194.79     3724.56    172.08 o 
  -9   7  10     2670.22     2787.88    176.84 o 
  -9   7  10     2584.21     2496.06    181.87 o 
  -8   7  10     9468.25     9290.78    407.83 o 
  -8   7  10     8661.85     7976.69    327.01 o 
  -7   7  10      959.63      860.25    103.89 o 
  -6   7  10     8118.92     8782.42    229.43 o 
  -6   7  10     8806.59     5176.83    560.57 o 
  -5   7  10      239.12      678.51    105.44 o 
  -4   7  10    13984.34    13382.18    306.13 o 
  -3   7  10     1884.97     2256.19    149.39 o 
  -3   7  10     2435.29     2459.97    337.83 o 
  -2   7  10     9599.93     9388.87    216.29 o 
  -1   7  10       37.94      158.93    283.96 o 
   0   7  10     9316.54     9199.27    206.62 o 
   1   7  10       33.75      319.53    277.77 o 
   2   7  10     7654.77     7880.79    245.29 o 
   2   7  10     9382.51     9493.79    626.04 o 
   3   7  10     1234.97     1099.35    157.77 o 
   3   7  10     2377.66     2017.47    246.71 o 
   4   7  10     5576.88     5528.45    255.08 o 
   5   7  10     1837.28     1819.23    226.21 o 
   5   7  10     1106.74     1200.15    176.33 o 
   6   7  10     4546.98     5324.15    324.43 o 
   7   7  10     3173.57     3283.87    215.64 o 
   8   7  10     4128.35     4147.08    480.78 o 
   9   7  10     2323.38     1878.39    148.62 o 
  10   7  10     1924.55     2187.61    516.10 o 
  11   7  10     3965.40     3757.30    253.54 o 
  11   7  10     2901.16     2688.24    359.36 o 
  12   7  10     1134.42     1732.74    561.08 o 
  13   7  10     2104.16     2328.75    459.13 o 
  13   7  10     1704.16     2632.56    390.04 o 
 -14   8  10     1476.78     1870.53    298.14 o 
 -14   8  10     1555.42      699.13    518.68 o 
 -13   8  10     2628.35     2591.96    539.43 o 
 -13   8  10     2619.07     3426.04    281.51 o 
 -12   8  10     1422.22     1392.97    308.70 o 
 -12   8  10     1529.55      507.59    494.57 o 
 -12   8  10     1906.83     2091.46    505.79 o 
 -11   8  10     2012.45     1687.89    191.67 o 
 -11   8  10     2146.51     1648.31    482.46 o 
 -11   8  10     2694.80     2210.43    367.61 o 
 -10   8  10     1491.77     1837.28    180.84 o 
  -9   8  10     5801.01     5605.27    265.91 o 
  -9   8  10     6277.48     3682.54    453.20 o 
  -8   8  10      543.18      416.98    191.41 o 
  -8   8  10      582.64      261.14    302.26 o 
  -8   8  10      594.69      551.67    215.77 o 
  -7   8  10     6055.19     6776.55    567.66 o 
  -7   8  10     5614.89     5077.58    195.53 o 
  -6   8  10      707.46      593.43    123.10 o 
  -5   8  10    11030.62    14146.14    920.44 o 
  -5   8  10    10977.26    11567.20    307.03 o 
  -4   8  10     1799.94     2046.99    191.28 o 
  -4   8  10     1745.83     2034.61    150.94 o 
  -3   8  10    12294.54    14854.42    919.93 o 
  -3   8  10    12191.38    13345.70    742.18 o 
  -2   8  10      494.41      704.67    145.65 o 
  -2   8  10      324.86      143.33    153.13 o 
  -1   8  10    15324.12    14325.31    325.98 o 
   0   8  10      162.63      108.92     75.40 o 
   1   8  10    20715.55    21319.43    978.19 o 
   2   8  10      688.62      626.69    102.21 o 
   3   8  10    10994.71    10840.23    336.93 o 
   4   8  10     2739.50     2834.93    416.72 o 
   4   8  10     2473.08     2580.36    202.62 o 
   5   8  10     6378.66     6647.91    259.47 o 
   6   8  10     1558.80     1936.91    443.40 o 
   6   8  10     1957.92     2309.68    517.26 o 
   7   8  10     2355.21     2148.43    234.33 o 
   7   8  10     2016.62     2033.20    359.36 o 
   8   8  10     1695.33     1890.64    429.09 o 
   8   8  10     1942.72     1929.18    256.50 o 
   9   8  10     2826.17     2847.69    224.92 o 
   9   8  10     3507.65     3492.68    566.62 o 
  10   8  10     1291.71      979.48    269.00 o 
  11   8  10      811.85      806.89    172.33 o 
  12   8  10     2188.97     3010.87    649.89 o 
 -13   9  10      175.80      150.29    368.38 o 
 -13   9  10      204.25      671.03    378.44 o 
 -12   9  10      877.45      578.74    312.57 o 
 -11   9  10     1636.93     1377.51    283.70 o 
 -11   9  10     1370.16     1681.44    229.69 o 
 -10   9  10      869.43      852.26    193.47 o 
  -9   9  10       12.63      -48.85    149.52 o 
  -9   9  10       38.81      -31.97    331.65 o 
  -8   9  10     3059.05     2776.41    210.87 o 
  -7   9  10     1030.74     1170.11    129.28 o 
  -6   9  10     1885.17     1821.68    154.93 o 
  -5   9  10      152.03      409.76    109.17 o 
  -4   9  10     3966.75     4206.76    148.62 o 
  -3   9  10     1435.38     1592.89    152.61 o 
  -2   9  10     5200.37     5016.61    219.51 o 
  -2   9  10     5207.54     5621.39    266.04 o 
  -1   9  10       44.52      180.58    167.31 o 
   0   9  10     4729.64     4779.44    141.91 o 
   1   9  10      143.05      106.21    247.22 o 
   2   9  10     3091.64     3252.03    163.18 o 
   3   9  10     3281.87     3519.49    179.68 o 
   4   9  10     1946.79     2436.38    527.57 o 
   4   9  10     1919.99     2078.18    258.69 o 
   5   9  10      677.67      659.43    265.52 o 
   5   9  10      419.36      564.43    341.32 o 
   6   9  10     1288.30     1670.48    450.23 o 
   7   9  10     1580.42     1350.95    243.10 o 
   7   9  10     2054.53     1713.66    455.26 o 
   8   9  10      392.38      173.24    214.35 o 
   8   9  10      185.88      220.80    367.87 o 
   9   9  10      266.86       88.04    168.34 o 
   9   9  10      584.57      739.86    245.67 o 
  10   9  10      612.84     1010.41    366.97 o 
  10   9  10      476.91       41.25    370.06 o 
  11   9  10     1290.28     1731.84    555.67 o 
  11   9  10     1061.59     1249.13    281.12 o 
 -12  10  10      893.34     1397.10    505.91 o 
 -11  10  10      130.86      191.15    133.02 o 
 -10  10  10     1125.78     1351.85    498.44 o 
 -10  10  10      121.16      918.25    528.47 o 
  -9  10  10      323.21      420.59    198.37 o 
  -9  10  10      198.60      162.41    225.57 o 
  -8  10  10      297.18      700.42    412.59 o 
  -8  10  10      244.71      365.29    183.03 o 
  -7  10  10      121.26      113.30    152.35 o 
  -6  10  10     2654.69     2858.90    165.24 o 
  -5  10  10      221.18      169.24    137.92 o 
  -4  10  10      481.82      555.67    150.42 o 
  -4  10  10      585.28      791.68    350.72 o 
  -3  10  10     1012.93     1136.34    184.58 o 
  -2  10  10     2073.28     1757.23    156.48 o 
  -1  10  10      712.56      515.84    243.10 o 
   0  10  10      331.55      234.59    296.33 o 
   0  10  10      158.67      110.08    115.10 o 
   1  10  10     2964.11     3413.41    241.42 o 
   1  10  10     3157.02     2892.28    336.55 o 
   2  10  10     2840.97     3257.83    250.57 o 
   2  10  10     2839.31     3083.18    204.43 o 
   4  10  10     1225.64     1340.51    233.95 o 
   4  10  10     1154.68     1457.16    303.68 o 
   5  10  10      406.73       70.89    245.93 o 
   5  10  10      433.49      860.25    399.06 o 
   6  10  10     2700.34     3302.69    573.58 o 
   6  10  10     2400.35     2482.14    317.60 o 
   7  10  10      203.46      -23.20    141.01 o 
   8  10  10      360.87      363.61    192.96 o 
   9  10  10       96.85     -132.12    132.12 o 
  10  10  10      321.41      366.84    149.91 o 
 -10  11  10     1889.23     1551.13    251.73 o 
  -9  11  10     1556.39     1420.04    244.64 o 
  -8  11  10     3541.70     3029.94    310.51 o 
  -7  11  10     1746.19     1493.38    175.56 o 
  -6  11  10     3566.33     3584.07    215.51 o 
  -5  11  10      732.63      726.33    174.40 o 
  -4  11  10     6092.89     5937.31    287.31 o 
  -3  11  10      527.73      867.08    387.59 o 
  -3  11  10      448.13      174.14    455.65 o 
  -2  11  10     4395.66     4368.52    395.58 o 
  -2  11  10     4471.82     4917.36    492.12 o 
  -1  11  10       48.73     -353.95    353.95 o 
   0  11  10     3365.56     3438.16    159.19 o 
   0  11  10     3929.96     4179.56    458.48 o 
   1  11  10       18.31       82.24    353.69 o 
   2  11  10     1177.51     1553.45    172.20 o 
   3  11  10      688.44      623.98    211.26 o 
   4  11  10     3137.94     3211.17    208.68 o 
   4  11  10     3320.70     3208.34    547.42 o 
   5  11  10      459.09      503.72    161.25 o 
   6  11  10      894.54      858.31    175.68 o 
   7  11  10     1708.18     1811.37    173.36 o 
   8  11  10     2558.60     2792.39    510.68 o 
   8  11  10     2558.93     2863.41    335.26 o 
  -8  12  10      520.03      255.73    294.40 o 
  -8  12  10      537.81      526.92    513.13 o 
  -7  12  10     3499.58     3469.86    242.32 o 
  -7  12  10     3535.72     3847.66    631.97 o 
  -6  12  10      525.22      343.76    319.92 o 
  -6  12  10      522.83      744.89    248.90 o 
  -5  12  10     4786.32     4565.99    336.93 o 
  -5  12  10     4989.00     5489.53    405.25 o 
  -4  12  10       13.13       84.43    179.94 o 
  -4  12  10       37.88       48.46    535.69 o 
  -3  12  10     3552.72     2975.16    320.05 o 
  -2  12  10      205.68       29.26    305.87 o 
  -2  12  10      125.05      177.62    197.85 o 
  -1  12  10     2664.39     3201.89    615.60 o 
  -1  12  10     1720.28     1689.69    415.43 o 
   0  12  10      265.47       67.03    100.80 o 
   1  12  10     2927.43     2739.54    267.72 o 
   2  12  10      657.54      407.83    195.28 o 
   3  12  10     1697.74     1873.24    267.46 o 
   4  12  10      364.17      493.15    405.76 o 
   4  12  10      765.16      327.91    387.07 o 
   6  12  10     1000.00      637.00    527.70 o 
   6  12  10     1097.67     1119.07    299.04 o 
  -5  13  10      482.16      403.18    485.94 o 
  -4  13  10      984.86     1050.88    166.66 o 
  -3  13  10     1568.82     1361.14    196.44 o 
  -2  13  10     1067.80     1009.90    174.27 o 
  -1  13  10       16.08     -368.13    499.34 o 
  -1  13  10       28.80      248.64    447.01 o 
   0  13  10     1390.13     1136.21    227.89 o 
   0  13  10     1471.92     1420.30    331.39 o 
   1  13  10       11.55     -306.26    306.26 o 
   2  13  10      453.89       63.16    370.83 o 
   2  13  10      453.18      460.41    249.54 o 
  16   0   4      483.78       42.15    272.36 o 
  15   0   4     3815.42     2221.25    293.11 o 
 -13   3   8      465.96      537.49    415.43 o 
  12   0   6      193.12       41.63    407.05 o 
  11   0   6    10555.71     5367.98    212.16 o 
   7   0   8    15475.04     8729.18    288.47 o 
   6   0   8     4220.67     2529.19    159.57 o 
   3   0  10     2935.76     1922.47    113.81 o 
   2   0  10     4532.04     2933.14    145.27 o 
   1   4   8    27619.50    10277.73    718.33 o 
   0   4   9     1237.53      836.92    216.42 o 
  -1   4  10    41041.88    36352.37   1726.17 o 
  -6   0  14      293.22      277.38    149.65 o 
  -7   0  14    12536.66     6785.31    271.97 o 
 -11   0  16     3879.16     2041.06    253.54 o 
 -12   0  16     2651.24     1694.85    336.42 o 
 -11   5  19      426.97      149.26    562.11 o 
 -15   0  18     2266.88     1307.64    378.82 o 
 -18   1  11      614.75      691.65    237.68 o 
 -17   1  11      896.15     1139.05    223.12 o 
 -16   1  11     1561.15     1324.27    204.56 o 
 -15   1  11     1081.15      833.31    187.03 o 
 -14   1  11     1879.14     1962.95    211.39 o 
 -13   1  11     3826.60     3469.09    292.85 o 
 -13   1  11     3986.72     3011.25    509.39 o 
 -12   1  11     3231.12     3777.80    440.31 o 
 -12   1  11     3429.56     3560.35    258.82 o 
 -11   1  11     4331.14     4562.64    156.22 o 
 -11   1  11     4616.37     4963.12    313.60 o 
 -10   1  11     2335.36     2491.42     96.41 o 
  -9   1  11    13122.86    12802.79    315.79 o 
  -9   1  11    13296.46    13814.24    594.08 o 
  -8   1  11     3262.07     2808.89    239.62 o 
  -8   1  11      440.90      406.28    147.33 o 
  -7   1  11     8105.70     8075.56    193.73 o 
  -6   1  11     3402.48     3618.48    407.95 o 
  -6   1  11     3692.32     3911.72    438.50 o 
  -6   1  11     3390.42     3867.12    362.58 o 
  -5   1  11    14453.06    14371.45    788.20 o 
  -5   1  11    13609.03    13467.12    298.52 o 
  -4   1  11     2966.86     3055.21    150.94 o 
  -4   1  11     2546.55     2652.02    127.22 o 
  -4   1  11     2846.05     3003.78    198.11 o 
  -3   1  11    15124.66    16601.34    460.67 o 
  -3   1  11    14808.13    14734.81    332.29 o 
  -2   1  11     2883.95     3131.00    164.60 o 
  -2   1  11     2698.26     2552.64    132.38 o 
  -1   1  11    12806.06    12772.12    362.32 o 
  -1   1  11    13011.29    15914.71    831.76 o 
   0   1  11     1726.48     1849.39     86.49 o 
   1   1  11    11578.65    12460.83    460.29 o 
   2   1  11     2979.52     2895.89    125.54 o 
   2   1  11     3637.91     4122.72    248.90 o 
   3   1  11    15169.92    16172.89    616.12 o 
   3   1  11    10652.66    10012.21    321.08 o 
   4   1  11     2502.92     2822.16    145.39 o 
   4   1  11     5031.29     5553.33    243.74 o 
   5   1  11    10307.69    10306.09    242.45 o 
   5   1  11    13370.79    12685.50    813.33 o 
   6   1  11     6923.84     7086.67    184.19 o 
   7   1  11     3769.86     3485.72    137.40 o 
   8   1  11     1747.71     1997.36    187.54 o 
   9   1  11     6043.81     5953.81    259.85 o 
  10   1  11     1839.18     1762.39    474.34 o 
  11   1  11     2458.48     2342.67    464.28 o 
  11   1  11      694.77      712.79    199.01 o 
  12   1  11     3113.27     3523.74    277.38 o 
  13   1  11      839.68     1082.59    171.69 o 
  14   1  11     1518.73     1607.71    261.92 o 
  15   1  11       66.48      120.65    294.91 o 
  15   1  11       78.55      497.79    418.27 o 
 -17   2  11     2529.80     2500.83    245.93 o 
 -16   2  11     1142.37     1141.11    200.05 o 
 -15   2  11     2841.98     2496.70    212.16 o 
 -14   2  11     4836.35     4666.79    204.94 o 
 -13   2  11     2561.08     2408.67    472.66 o 
 -13   2  11     2273.61     2267.27    155.45 o 
 -12   2  11     4187.43     4047.96    239.49 o 
 -12   2  11     3684.69     3322.02    442.37 o 
 -11   2  11     2789.78     2478.27    128.25 o 
 -10   2  11     8028.48     7353.87    184.84 o 
  -9   2  11     3679.52     3818.14    105.44 o 
  -8   2  11    12200.95    12430.03    313.73 o 
  -8   2  11    17795.86    16446.92    740.76 o 
  -7   2  11     3264.97     3865.83    141.14 o 
  -7   2  11     3030.09     3351.15    162.67 o 
  -6   2  11    21714.35    21538.81   1228.12 o 
  -6   2  11    19444.80    18756.47    612.64 o 
  -6   2  11    19485.65    20901.04    969.04 o 
  -5   2  11     1642.99     1371.19    135.47 o 
  -5   2  11     1616.29     1678.35    148.75 o 
  -4   2  11    24084.62    27291.28   1140.08 o 
  -4   2  11    24627.27    27293.99   1237.40 o 
  -4   2  11    23988.56    26523.06    838.21 o 
  -3   2  11      724.28      787.68     74.24 o 
  -2   2  11    26641.96    23416.17    436.70 o 
  -1   2  11     5145.93     5645.23    276.48 o 
   0   2  11    42644.40    44167.56    775.43 o 
   1   2  11     5538.50     5582.07    167.69 o 
   2   2  11    22043.99    22124.64    411.56 o 
   3   2  11     7097.68     6612.33    216.80 o 
   4   2  11    19434.13    19916.92    404.99 o 
   5   2  11     5556.53     5832.90    160.22 o 
   6   2  11     7370.69     8194.40    574.74 o 
   7   2  11     6897.74     7055.09    298.14 o 
   7   2  11     6895.41     7156.27    235.36 o 
   8   2  11      701.68     1070.86    247.74 o 
   8   2  11     5150.49     5482.57    292.85 o 
   9   2  11     5410.84     5004.88    298.26 o 
   9   2  11     5418.40     5619.97    419.17 o 
  10   2  11      618.67      644.86    244.13 o 
  10   2  11     3752.83     4240.27    605.81 o 
  11   2  11     3813.02     3598.12    240.65 o 
  11   2  11     3835.66     4110.47    251.60 o 
  12   2  11      624.70      718.33    233.69 o 
  13   2  11     3028.11     3163.22    210.62 o 
  14   2  11     2362.76     2553.29    303.55 o 
  15   2  11     1820.55     2060.26    384.88 o 
 -17   3  11     1256.63     1498.15    253.28 o 
 -16   3  11     2536.60     2781.05    230.85 o 
 -15   3  11     1350.11     1510.65    173.36 o 
 -14   3  11     1520.41     1932.01    241.81 o 
 -13   3  11     2850.40     3071.58    528.34 o 
 -13   3  11     2850.40     3072.87    268.49 o 
 -12   3  11     3921.80     5179.40    572.42 o 
 -12   3  11     3715.28     2998.24    433.35 o 
 -11   3  11     1434.95     1515.42     97.44 o 
 -10   3  11     4488.50     4093.72    176.20 o 
  -9   3  11     7270.16     8169.00    249.41 o 
  -9   3  11     5004.06     4684.06    288.34 o 
  -8   3  11     2304.22     2529.06    190.12 o 
  -8   3  11      305.27      123.35    312.57 o 
  -7   3  11     5915.79     6062.47    150.03 o 
  -6   3  11     1487.31     1618.54     94.48 o 
  -5   3  11    12017.24    11611.93    203.91 o 
  -4   3  11     1164.44     1187.00     68.83 o 
  -3   3  11    12652.89    12501.69    290.01 o 
  -2   3  11    10162.08    11947.19    271.97 o 
  -1   3  11    19254.84    19207.74    641.13 o 
   0   3  11     7833.84     7388.67    169.11 o 
   1   3  11    15196.51    15811.08    589.70 o 
   1   3  11    21004.62    19378.26    873.91 o 
   2   3  11     8566.36     8541.51    288.34 o 
   2   3  11     8611.42     9341.44    387.20 o 
   3   3  11    11382.91    11272.29    632.88 o 
   3   3  11    10890.73    10538.62    334.35 o 
   3   3  11    14732.86    15583.71    922.63 o 
   4   3  11     6369.21     5782.76    241.03 o 
   4   3  11     7154.23     7229.23    526.02 o 
   5   3  11     8514.78     8473.84    213.84 o 
   6   3  11     6399.50     6194.46    184.32 o 
   7   3  11     2802.64     2763.00    138.56 o 
   8   3  11     2647.17     2214.04    230.21 o 
   9   3  11     1576.35     1399.16    184.45 o 
   9   3  11     1594.83     1958.31    287.31 o 
  10   3  11     4403.94     5431.65    501.79 o 
  10   3  11     2895.39     2663.11    523.57 o 
  11   3  11      535.06      918.38    404.34 o 
  11   3  11      526.93      535.43    134.18 o 
  12   3  11     3556.14     3991.63    381.40 o 
  13   3  11     1587.20     1685.57    186.38 o 
  14   3  11     1556.31     1493.25    250.70 o 
  15   3  11      382.87      538.27    344.41 o 
  15   3  11      387.61      861.15    323.91 o 
 -17   4  11       30.70     -304.19    304.19 o 
 -17   4  11      584.01      907.68    592.15 o 
 -16   4  11      613.70     1012.99    324.95 o 
 -16   4  11      613.65      461.83    279.06 o 
 -15   4  11     1032.46      773.50    468.02 o 
 -15   4  11     1032.35      913.48    220.67 o 
 -15   4  11     1324.18     1643.80    516.10 o 
 -14   4  11      445.66      313.34    262.82 o 
 -13   4  11       41.36       94.35    205.97 o 
 -13   4  11       41.36     -286.53    286.53 o 
 -12   4  11     2365.59     1939.88    301.49 o 
 -11   4  11     2226.99     2381.99    117.81 o 
 -10   4  11      180.43      126.19     70.12 o 
  -9   4  11       31.11       98.60     87.00 o 
  -8   4  11     1159.41     1019.95    198.89 o 
  -7   4  11     4812.59     5029.11    118.45 o 
  -6   4  11      861.19      776.34     74.37 o 
  -5   4  11     2533.13     2291.24     95.12 o 
  -4   4  11     1875.04     1819.49    111.49 o 
  -3   4  11     8889.14    10085.55    326.11 o 
  -3   4  11     8889.20     8857.82    391.97 o 
  -2   4  11      806.33      727.61     82.62 o 
  -1   4  11      531.81     1183.52    212.81 o 
   0   4  11     2258.37     2274.62    108.79 o 
   0   4  11     4876.76     4449.86    346.99 o 
   1   4  11     1341.20     1913.97    201.85 o 
   1   4  11      658.15     1243.84    249.03 o 
   2   4  11     2045.54     2030.10    122.32 o 
   2   4  11     2145.83     1862.15    211.78 o 
   3   4  11     4990.20     6287.00    232.91 o 
   3   4  11     1930.58     2217.39    299.68 o 
   4   4  11      283.59      158.41     80.04 o 
   5   4  11     2707.35     2897.05    121.68 o 
   6   4  11     1517.71     1696.91    166.28 o 
   7   4  11     4833.67     5126.43    295.17 o 
   7   4  11     4875.00     6207.34    307.42 o 
   8   4  11      360.47      308.06    344.54 o 
   8   4  11      364.62      559.28    212.55 o 
   9   4  11     1297.72     1650.63    283.70 o 
   9   4  11     1221.96     1243.20    144.75 o 
  10   4  11        1.40     -175.68    306.90 o 
  10   4  11      544.70      603.23    359.88 o 
  11   4  11     3181.93     3702.91    197.98 o 
  11   4  11     3194.94     3760.14    513.39 o 
  12   4  11      110.40      148.10    238.20 o 
  13   4  11      304.22      417.36    209.46 o 
  13   4  11     1987.95     2083.72    369.03 o 
  14   4  11       64.79      -67.93    315.28 o 
  14   4  11      215.12      597.30    361.68 o 
 -16   5  11     1416.36     1962.17    378.82 o 
 -15   5  11     1050.39     1222.96    225.44 o 
 -15   5  11     1033.39      995.33    360.91 o 
 -14   5  11     2117.68     1837.92    336.93 o 
 -14   5  11     1699.02     1265.11    322.63 o 
 -13   5  11     2647.32     2380.18    176.97 o 
 -13   5  11     2939.05     2925.15    556.83 o 
 -12   5  11     3193.44     3118.24    213.19 o 
 -11   5  11     4379.56     3932.34    147.59 o 
 -10   5  11     2389.30     1830.19    303.94 o 
  -9   5  11     6494.74     6257.23    183.16 o 
  -8   5  11     1868.46     2034.23    246.71 o 
  -8   5  11     1743.47     1690.46    222.47 o 
  -7   5  11     3035.34     2715.44    119.36 o 
  -6   5  11     4655.41     4917.49    166.79 o 
  -5   5  11    13375.07    13358.33    415.56 o 
  -4   5  11     1967.88     2004.07    205.59 o 
  -4   5  11     2263.85     2062.07    203.65 o 
  -4   5  11     1967.88     6552.78    307.03 o 
  -3   5  11     8711.73     8671.95    483.23 o 
  -3   5  11     8711.97     9073.08    714.73 o 
  -3   5  11     9660.77    10465.40    724.52 o 
  -2   5  11     1183.72     1173.72    144.23 o 
  -2   5  11     1183.72      951.63    134.82 o 
  -1   5  11     3439.83     3270.72    111.88 o 
   0   5  11      100.23      -42.28     64.32 o 
   1   5  11     5265.76     4828.42    375.99 o 
   2   5  11     3021.83     2962.02    108.01 o 
   3   5  11     4061.36     4094.49    174.27 o 
   4   5  11     2178.34     1974.81    130.06 o 
   5   5  11     2967.42     3488.04    140.62 o 
   6   5  11     1919.15     2170.34    158.03 o 
   7   5  11     1918.62     1977.90    164.60 o 
   8   5  11     4099.21     4482.08    478.33 o 
   9   5  11     3553.16     3744.67    201.98 o 
   9   5  11     3596.41     4925.35    475.75 o 
  10   5  11     2587.98     1467.60    461.96 o 
  10   5  11     2453.36     2472.86    285.76 o 
  10   5  11     3699.82     3418.95    327.65 o 
  11   5  11      250.53      145.65    171.69 o 
  11   5  11      418.85      425.87    214.74 o 
  12   5  11     3113.89     2847.56    556.96 o 
  12   5  11     3112.96     3521.55    298.14 o 
  13   5  11      523.55      751.72    200.30 o 
  14   5  11     1712.67     2014.76    353.43 o 
 -16   6  11     1552.42     1193.57    234.33 o 
 -15   6  11     1396.10     1213.29    243.87 o 
 -15   6  11     1395.35     1034.00    427.67 o 
 -14   6  11     4353.26     4423.95    224.15 o 
 -13   6  11     2641.06     2536.02    168.34 o 
 -12   6  11    10309.04    10416.55    347.24 o 
 -11   6  11     2759.54     2021.85    516.10 o 
 -11   6  11     1083.86     1250.03    118.71 o 
 -10   6  11    10148.25     9668.06    787.42 o 
 -10   6  11    10064.55     9191.27    543.29 o 
  -9   6  11     2119.56     1693.30    427.80 o 
  -9   6  11     2009.08     2254.38    169.50 o 
  -9   6  11     4183.77     4478.08    507.46 o 
  -8   6  11    22403.62    21711.66    685.08 o 
  -7   6  11      718.07     1089.04    150.55 o 
  -7   6  11     1818.78     1686.34    167.56 o 
  -6   6  11    15347.70    14994.40    417.75 o 
  -5   6  11     1483.99     1744.08    114.72 o 
  -4   6  11    20937.92    21055.32    403.57 o 
  -3   6  11      895.83     1174.62    119.36 o 
  -2   6  11    16951.72    16609.33    329.46 o 
  -1   6  11     1724.92     2834.93    402.80 o 
   0   6  11    20209.03    19350.55    371.09 o 
   1   6  11     2026.45     2237.62    249.41 o 
   2   6  11     7152.45     7173.67    188.96 o 
   2   6  11     7517.17     6792.53    543.81 o 
   3   6  11     1207.51     1290.11    354.46 o 
   3   6  11     1038.81     1086.46    192.70 o 
   3   6  11     1188.32     1269.10    155.19 o 
   4   6  11    11978.59    12395.87    343.89 o 
   4   6  11    12184.58    12377.31    525.51 o 
   5   6  11     3704.99     3721.73    230.08 o 
   5   6  11     3707.78     3232.05    283.96 o 
   6   6  11     6691.89     6316.26    292.21 o 
   7   6  11     6690.07     6593.26    310.77 o 
   7   6  11     4189.48     4004.65    239.10 o 
   8   6  11     2879.33     3457.10    370.45 o 
   8   6  11     5998.84     6043.78    306.64 o 
   9   6  11     6936.05     6622.26    299.94 o 
   9   6  11     7589.46     7689.77    409.89 o 
  10   6  11     2124.27     2484.85    341.83 o 
  10   6  11     2662.65     3676.10    460.67 o 
  10   6  11     2661.77     3582.78    579.38 o 
  11   6  11     6499.98     7127.53    419.94 o 
  11   6  11     6499.98     6103.84    266.04 o 
  12   6  11      758.32      966.72    429.48 o 
  13   6  11     4141.75     3914.55    254.44 o 
 -15   7  11     1118.94      992.75    303.29 o 
 -15   7  11      964.75      669.22    437.99 o 
 -14   7  11      213.80      576.94    279.96 o 
 -14   7  11      213.01      -11.86    289.63 o 
 -13   7  11     1694.29     1655.27    187.16 o 
 -13   7  11     1864.77     2208.36    370.32 o 
 -12   7  11      663.76      332.94    297.62 o 
 -12   7  11      888.28      316.82    398.29 o 
 -11   7  11     2207.97     2211.72    151.07 o 
 -11   7  11     2417.02     2319.47    367.22 o 
 -10   7  11      171.00      457.84    376.50 o 
 -10   7  11     1674.61      656.34    410.02 o 
  -9   7  11     5748.68     2440.89    459.64 o 
  -9   7  11     3555.01     3847.01    302.78 o 
  -8   7  11      605.41      625.01    216.54 o 
  -8   7  11      435.10      947.25    188.19 o 
  -7   7  11     1980.52     1957.28    117.55 o 
  -6   7  11     5140.14     4887.33    161.51 o 
  -5   7  11     5087.40     5525.49    169.11 o 
  -4   7  11     1585.41     2014.64    138.69 o 
  -4   7  11     2138.49     2485.49    317.73 o 
  -3   7  11     2993.64     2751.66    376.76 o 
  -3   7  11     2646.25     2959.05    179.55 o 
  -3   7  11     3053.89     5114.83    610.45 o 
  -2   7  11     3252.34     3614.61    166.02 o 
  -2   7  11     3767.01     3025.82    228.14 o 
  -1   7  11     2771.85     2920.64    362.20 o 
   0   7  11      116.54      199.14     75.79 o 
   1   7  11     2489.38     2902.85    351.37 o 
   2   7  11     2328.59     2460.74    113.04 o 
   3   7  11     2979.54     2951.06    191.93 o 
   3   7  11     2994.64     3163.09    442.24 o 
   4   7  11     1014.60     1017.89    120.90 o 
   5   7  11     1799.82     2022.76    153.77 o 
   6   7  11     2749.86     2725.75    226.86 o 
   7   7  11      543.65      555.67    171.82 o 
   8   7  11     2202.14     2328.50    494.96 o 
   8   7  11     2234.16     3162.06    639.71 o 
   8   7  11     2012.36     1900.95    418.52 o 
   9   7  11     1309.06     1583.35    284.73 o 
   9   7  11     1049.37      741.02    183.55 o 
  10   7  11     1956.56     1961.14    298.01 o 
  11   7  11       27.88      208.42    137.40 o 
  12   7  11     2263.03     2755.40    404.47 o 
  13   7  11       25.14      455.77    344.67 o 
 -14   8  11      128.51     -418.91    418.91 o 
 -14   8  11      347.37       35.19    277.13 o 
 -13   8  11      410.67      134.95    242.84 o 
 -13   8  11      591.80      648.22    241.03 o 
 -12   8  11      409.91      427.93    249.54 o 
 -11   8  11     2435.60     2639.91    510.30 o 
 -11   8  11     2331.33     2157.58    162.02 o 
 -10   8  11       68.81      467.50    420.20 o 
  -9   8  11      381.07      107.76    359.23 o 
  -9   8  11      594.30      356.78    286.66 o 
  -9   8  11      372.32      430.00    150.81 o 
  -8   8  11      141.92      203.91    181.61 o 
  -8   8  11      176.80      -30.93    203.91 o 
  -7   8  11     1813.69     1972.74    186.38 o 
  -7   8  11     1813.22     2118.65    188.70 o 
  -6   8  11      741.97      808.56    140.11 o 
  -5   8  11      624.98      786.52    313.22 o 
  -5   8  11      165.91      861.67    127.22 o 
  -4   8  11      333.50      371.09    121.16 o 
  -3   8  11     4978.56     5403.68    205.59 o 
  -2   8  11      345.52      396.61     96.28 o 
  -1   8  11      720.59      653.50    332.81 o 
   0   8  11      120.11       62.51     77.60 o 
   1   8  11      358.77      590.47    313.34 o 
   2   8  11      737.24      726.71     97.32 o 
   3   8  11     3294.11     3435.96    203.91 o 
   4   8  11      424.29      375.73    171.69 o 
   5   8  11      288.10       93.96    140.37 o 
   6   8  11      790.57     1032.07    203.91 o 
   7   8  11     1434.42     1621.63    183.29 o 
   7   8  11     1484.27      986.44    501.66 o 
   8   8  11      321.34      365.81    304.32 o 
   9   8  11      185.87      171.17    131.47 o 
  10   8  11      281.97       85.72    274.80 o 
  11   8  11     1488.69     1340.64    163.57 o 
  12   8  11       14.15      233.56    264.11 o 
 -13   9  11     2103.07     2175.88    269.78 o 
 -13   9  11     2103.81     1806.21    533.50 o 
 -12   9  11      847.49     1870.79    532.34 o 
 -12   9  11      823.93      671.42    482.97 o 
 -11   9  11     1523.78     1683.76    178.26 o 
 -11   9  11     1801.05     1271.94    464.80 o 
 -10   9  11      296.05      370.96    176.97 o 
  -9   9  11     3270.65     3410.83    177.36 o 
  -8   9  11      269.71      130.70    138.95 o 
  -7   9  11     4582.28     4113.83    168.98 o 
  -6   9  11     1101.65     1303.91    128.12 o 
  -5   9  11     5758.57     6199.61    253.28 o 
  -4   9  11      254.59      771.18    112.27 o 
  -3   9  11     7232.99     7037.95    241.03 o 
  -2   9  11     1864.85     1863.57    162.41 o 
  -2   9  11     2464.65     2662.08    225.57 o 
  -1   9  11     7274.68     7736.82    303.81 o 
   0   9  11     3542.76     4194.26    257.66 o 
   0   9  11     3074.31     3381.31    192.96 o 
   1   9  11    12862.30    13148.88    547.68 o 
   2   9  11     5460.78     5003.46    198.11 o 
   3   9  11     7612.68     7062.95    556.70 o 
   4   9  11     5024.74     4753.79    204.94 o 
   5   9  11     6341.06     6804.77    372.77 o 
   6   9  11     4536.35     4293.12    270.55 o 
   6   9  11     4959.39     4920.97    368.64 o 
   7   9  11     1532.75     1354.69    199.92 o 
   8   9  11     2197.79     2221.25    224.28 o 
   9   9  11     1039.60      761.00    149.00 o 
  10   9  11     2290.41     3086.66    341.96 o 
  11   9  11      295.54       62.00    251.60 o 
 -12  10  11     1386.75     1478.04    350.21 o 
 -11  10  11     1183.95      954.86    178.00 o 
 -11  10  11     1243.64     1367.58    341.83 o 
 -10  10  11     2545.21     2614.51    268.23 o 
  -9  10  11     1512.60      964.52    304.84 o 
  -9  10  11     1052.17     1460.51    307.80 o 
  -8  10  11     3733.40     4666.01    528.60 o 
  -7  10  11      193.16      624.50    179.94 o 
  -7  10  11      198.30     -461.83    461.83 o 
  -6  10  11     3478.96     3898.18    206.36 o 
  -5  10  11      498.31      508.36    143.46 o 
  -4  10  11     5121.58     5305.08    205.07 o 
  -3  10  11      311.79      113.56    177.23 o 
  -2  10  11     5318.01     6103.20    273.90 o 
  -1  10  11      554.59      737.54    539.30 o 
  -1  10  11      542.45      558.37    346.34 o 
   0  10  11     6541.72     6666.47    218.22 o 
   0  10  11     6627.79     7379.52    564.43 o 
   1  10  11      530.57      745.14    219.90 o 
   2  10  11     5745.67     6296.02    549.35 o 
   2  10  11     5540.57     5616.62    208.42 o 
   3  10  11     1971.05     2098.55    184.45 o 
   4  10  11     3858.13     3973.85    224.02 o 
   5  10  11     1599.17     1365.65    233.82 o 
   6  10  11     1264.25     1051.79    425.87 o 
   6  10  11     1257.58     1400.06    298.52 o 
   7  10  11     1286.29     1582.06    267.72 o 
   7  10  11     1288.88     1374.67    253.67 o 
   8  10  11     1280.29     1612.61    494.18 o 
   8  10  11     2461.33     2273.46    333.19 o 
   9  10  11     2133.09     2302.85    261.92 o 
   9  10  11     1257.28     1380.21    373.15 o 
   9  10  11     1390.62     1735.58    519.58 o 
 -10  11  11      113.13      465.83    215.77 o 
  -9  11  11     1821.22     1944.90    258.18 o 
  -9  11  11     1844.72     1410.89    483.62 o 
  -7  11  11     2790.39     2972.84    345.70 o 
  -6  11  11     1640.83     1621.89    289.89 o 
  -6  11  11     1781.75     1592.12    277.00 o 
  -5  11  11     2393.72     2277.32    288.85 o 
  -5  11  11     2792.41     2667.88    299.42 o 
  -4  11  11      599.93      435.41    330.75 o 
  -4  11  11      582.09      686.75    239.36 o 
  -3  11  11     1536.92     1095.61    236.78 o 
  -3  11  11     1597.37      867.47    422.52 o 
  -2  11  11     1316.51     1380.86    279.70 o 
  -2  11  11     1273.68     1258.41    298.26 o 
  -2  11  11     1585.16      669.87    471.24 o 
  -1  11  11      881.71     1191.38    415.30 o 
  -1  11  11     1470.31     1372.74    449.72 o 
  -1  11  11     1399.00     1485.26    498.95 o 
   0  11  11      323.96      255.21    119.61 o 
   1  11  11     1735.76     1536.30    314.76 o 
   2  11  11     1586.25     2065.16    185.09 o 
   3  11  11     1244.45     1070.35    200.69 o 
   4  11  11      617.43      613.16    182.52 o 
   5  11  11     1394.99     1036.45    230.59 o 
   6  11  11     2266.42     2409.05    348.66 o 
   6  11  11     1667.67     1651.54    310.51 o 
   7  11  11      970.61      720.53    402.93 o 
   7  11  11      977.71     2314.83    530.15 o 
  -8  12  11      491.10      256.50    302.65 o 
  -7  12  11     1010.06     1072.15    229.43 o 
  -6  12  11      332.28      325.07    184.45 o 
  -5  12  11       24.51     -285.76    285.76 o 
  -4  12  11      600.02      218.22    399.19 o 
  -3  12  11     1605.93     2170.34    409.11 o 
  -2  12  11      700.23      562.24    378.18 o 
  -2  12  11      543.53     1219.35    379.08 o 
  -2  12  11      560.32      787.42    313.47 o 
  -1  12  11      104.74       24.49    500.63 o 
   0  12  11      478.94      502.56    315.66 o 
   0  12  11      471.52      592.15    161.25 o 
   1  12  11       40.27     -297.62    297.62 o 
   2  12  11      126.73       98.60    164.86 o 
   3  12  11     1936.49     1614.54    348.28 o 
   3  12  11     1643.69     1309.84    300.84 o 
   4  12  11      339.70      212.03    270.55 o 
   4  12  11      495.04      257.66    299.94 o 
   5  12  11       10.89      302.00    277.90 o 
  -3  13  11     1914.03     1777.85    545.10 o 
  -2  13  11      241.91       72.95    154.03 o 
  -1  13  11     2128.34     1405.48    631.72 o 
   0  13  11      831.63      727.49    267.72 o 
   0  13  11      720.86     1102.06    242.58 o 
   1  13  11     1110.82     1585.41    376.50 o 
 -17   0  12     2587.78     2747.28    364.39 o 
 -16   0  12     1403.76     1495.19    297.49 o 
 -15   0  12     4385.73     4062.53    340.80 o 
 -14   0  12     1483.05     1341.54    295.17 o 
 -13   0  12    12402.78    11767.63    542.13 o 
 -12   0  12     2511.04     2223.45    462.48 o 
 -11   0  12    15705.41    14823.75    445.72 o 
 -10   0  12     2254.83     2541.04    146.55 o 
  -9   0  12    43044.80    41273.21   1092.65 o 
  -8   0  12     1691.50     1424.17    156.87 o 
  -7   0  12    41659.87    40672.04   1074.86 o 
  -6   0  12      161.03       90.61    123.48 o 
  -5   0  12    56343.86    52316.84   1176.69 o 
  -4   0  12     4359.32     4185.10    244.51 o 
  -4   0  12     4359.03     4703.65    169.24 o 
  -3   0  12    53658.48    48787.30   1226.44 o 
  -2   0  12      318.20      295.94     99.38 o 
  -1   0  12    34909.83    35732.77   1486.81 o 
   0   0  12     2553.00     2555.87    123.74 o 
   1   0  12    34297.28    34830.63   1087.36 o 
   2   0  12     3145.02     4046.80    399.83 o 
   2   0  12     2925.93     2982.77    162.28 o 
   3   0  12    17652.91    15303.49    574.23 o 
   4   0  12     6308.46     6089.28    523.32 o 
   5   0  12    17502.45    17123.11    534.53 o 
   6   0  12     9640.53     9473.42    352.40 o 
   7   0  12     8646.87     8508.77    325.72 o 
   8   0  12     9791.25     9689.45    505.01 o 
   9   0  12    11384.08    11660.91    570.23 o 
  10   0  12     7377.40     7233.74    657.24 o 
  11   0  12     1599.41     1620.86    250.44 o 
  13   0  12     1180.77     1465.80    296.20 o 
  14   0  12     3701.51     3794.29    414.14 o 
  15   0  12       21.18      124.13    644.22 o 
 -17   1  12      426.21      108.40    297.75 o 
 -17   1  12      500.80     1125.13    540.33 o 
 -16   1  12      971.74      850.71    291.82 o 
 -16   1  12     1685.17     1199.89    334.48 o 
 -15   1  12      700.49      594.21    190.38 o 
 -14   1  12     2867.94     2886.48    228.40 o 
 -13   1  12      118.88     -131.47    176.07 o 
 -12   1  12     4374.88     4155.46    343.76 o 
 -12   1  12     4385.93     4141.67    275.71 o 
 -11   1  12     1321.61     1592.63    157.12 o 
 -11   1  12     1301.88     1259.44    193.86 o 
 -10   1  12     8438.12     8365.18    201.85 o 
  -9   1  12     1059.54     1099.74     91.52 o 
  -8   1  12     9203.14     9291.55    254.44 o 
  -7   1  12     2715.56     3279.87    122.19 o 
  -6   1  12    15801.72    14543.53    329.46 o 
  -5   1  12     2006.11     1852.74     90.61 o 
  -4   1  12     6546.58     6132.59    196.05 o 
  -4   1  12     7436.43     8036.37    223.76 o 
  -3   1  12     4515.12     6043.65    229.95 o 
  -3   1  12     4922.65     6150.12    402.28 o 
  -2   1  12     6641.21     5261.25    132.25 o 
  -1   1  12     1842.78     2300.01    167.56 o 
  -1   1  12     3033.00     3454.40    336.67 o 
   0   1  12     7384.29     7700.73    324.04 o 
   0   1  12     7381.32     7670.69    192.57 o 
   1   1  12     2846.48     3065.78    234.33 o 
   1   1  12     2973.09     3299.46    242.45 o 
   2   1  12     5441.54     5671.66    160.35 o 
   3   1  12    10191.89    11788.52    450.36 o 
   3   1  12    10191.98    10895.40    453.58 o 
   4   1  12     5555.93     6100.88    162.92 o 
   5   1  12     7041.95     7378.88    222.47 o 
   6   1  12     4272.65     4725.31    309.22 o 
   6   1  12      957.36      793.74    166.79 o 
   7   1  12     8625.25     8707.40    279.96 o 
   7   1  12     8445.62     8177.00    315.92 o 
   8   1  12     1409.50     1267.94    279.32 o 
   8   1  12     3390.17     3956.32    262.04 o 
   9   1  12     3396.44     3078.41    177.36 o 
  10   1  12      681.63      595.75    435.28 o 
  10   1  12      579.13     1416.69    701.19 o 
  11   1  12     4528.20     4669.75    405.25 o 
  11   1  12     4527.72     4109.31    444.30 o 
  11   1  12     4539.78     4487.49    657.62 o 
  12   1  12      419.75       34.80    564.82 o 
  13   1  12     2580.50     3068.74    261.40 o 
  13   1  12     2600.33     2418.59    350.72 o 
  14   1  12      404.23      699.52    285.76 o 
  14   1  12      751.53      789.61    396.22 o 
  15   1  12     1570.44     1688.53    303.68 o 
 -17   2  12      121.16      -82.88    211.90 o 
 -16   2  12      949.72     1003.06    303.81 o 
 -16   2  12     1616.68     1267.56    526.15 o 
 -15   2  12      648.16      500.50    217.83 o 
 -14   2  12      324.52      332.94    290.40 o 
 -13   2  12      594.13      320.31    134.95 o 
 -13   2  12      756.12     1226.96    542.01 o 
 -12   2  12     2295.30     1962.69    274.80 o 
 -12   2  12     2573.76     2618.90    481.17 o 
 -11   2  12     1492.48     1841.40    273.39 o 
 -11   2  12     1277.73     1516.45    214.10 o 
 -10   2  12       14.20      121.81     97.44 o 
  -9   2  12     1484.79     1282.64    101.57 o 
  -8   2  12      160.67      203.01    103.63 o 
  -7   2  12      972.27      998.81     71.79 o 
  -6   2  12     8530.74     9351.88    238.46 o 
  -5   2  12     1817.53     1806.73    133.54 o 
  -5   2  12       54.64      152.74    134.95 o 
  -4   2  12     2810.05     3156.26    110.21 o 
  -4   2  12     2903.98     2837.89    188.06 o 
  -3   2  12     3835.30     4212.95    131.34 o 
  -2   2  12    11417.87    13460.16    274.16 o 
  -1   2  12      166.93      287.82    178.65 o 
   0   2  12     2531.73     2481.11     96.93 o 
   1   2  12     2229.56     4141.41    267.33 o 
   1   2  12      374.61      565.46    283.70 o 
   2   2  12     7449.69     8671.05    265.14 o 
   2   2  12     6164.77     5970.31    241.29 o 
   3   2  12     2934.86     4299.56    467.89 o 
   3   2  12     1044.21     1678.22    329.59 o 
   3   2  12     1915.71     2236.72    310.25 o 
   4   2  12     1095.27     1410.89    112.01 o 
   5   2  12      885.51      825.32    197.08 o 
   6   2  12     2341.50     2784.40    128.64 o 
   7   2  12     3054.42     3013.32    125.29 o 
   8   2  12      462.73      399.45    163.57 o 
   9   2  12      930.84     1267.94    231.37 o 
   9   2  12      884.71      786.26    153.90 o 
  10   2  12      113.97      356.14    254.05 o 
  10   2  12      922.32     1042.25    587.38 o 
  11   2  12      883.75      912.32    189.86 o 
  11   2  12      477.70      574.36    181.48 o 
  12   2  12     3206.11     3252.93    627.59 o 
  12   2  12     3197.29     3493.84    412.08 o 
  13   2  12       25.57      -60.19    169.37 o 
  14   2  12        7.62      100.67    242.84 o 
  15   2  12       69.18       13.02    338.09 o 
 -17   3  12     1441.58     1782.75    360.52 o 
 -16   3  12     1829.95     1602.81    256.24 o 
 -15   3  12     2120.38     1832.63    208.42 o 
 -14   3  12     3020.23     2995.92    193.34 o 
 -13   3  12     1195.81     1236.24    143.20 o 
 -12   3  12     3066.67     3131.39    565.46 o 
 -12   3  12     3048.07     2720.34    226.34 o 
 -11   3  12     1244.13     1391.17    128.64 o 
 -10   3  12     2859.74     2838.41    122.58 o 
  -9   3  12      373.69      414.53     84.17 o 
  -8   3  12     6688.35     6179.63    162.54 o 
  -7   3  12     1485.98     1605.91     92.55 o 
  -6   3  12     4508.95     4931.02    143.20 o 
  -5   3  12     1350.32     1407.02    112.40 o 
  -4   3  12    12902.11    13039.58    305.22 o 
  -3   3  12     9442.50    10008.99    337.19 o 
  -3   3  12     4977.65     5448.28    340.03 o 
  -2   3  12    10304.93    10239.58    259.08 o 
  -1   3  12     1711.77     1978.42    106.60 o 
   0   3  12    15373.74    14730.42    456.42 o 
   0   3  12    17791.04    18097.43    456.03 o 
   1   3  12     4267.50     6038.62    402.93 o 
   2   3  12     9286.74     8222.50    372.51 o 
   3   3  12     7622.27     8108.29    594.08 o 
   3   3  12     9104.57     9335.64    502.56 o 
   4   3  12     9510.76     9757.51    287.44 o 
   4   3  12     9611.45     9601.16    346.08 o 
   5   3  12     5512.77     5481.02    206.62 o 
   5   3  12     5537.21     5201.83    342.22 o 
   6   3  12     4324.81     3976.29    180.32 o 
   6   3  12     8073.60     8564.33    443.40 o 
   7   3  12     3931.23     4243.62    318.63 o 
   7   3  12     2782.74     2586.16    209.58 o 
   8   3  12     4191.70     3989.06    379.98 o 
   8   3  12     1987.34     2141.60    235.36 o 
   8   3  12     4895.99     5308.69    590.21 o 
   9   3  12     4541.14     4377.55    171.30 o 
  10   3  12     1832.71     3017.18    566.37 o 
  11   3  12     2670.67     2589.38    152.87 o 
  12   3  12      614.21      439.02    228.92 o 
  13   3  12     1346.14     1493.12    237.55 o 
  13   3  12     3285.90     3775.99    599.36 o 
  14   3  12     3133.31     2104.22    642.03 o 
  14   3  12     1974.95     2735.68    272.36 o 
 -17   4  12     1874.93     1608.36    379.21 o 
 -16   4  12     1707.54     1731.07    227.63 o 
 -15   4  12     2243.77     2364.46    193.21 o 
 -14   4  12     1996.86     1645.22    246.45 o 
 -13   4  12     4467.55     4658.28    331.78 o 
 -13   4  12     4559.96     4292.47    595.50 o 
 -12   4  12     1119.27      978.32    216.16 o 
 -12   4  12      902.00      571.26    277.90 o 
 -11   4  12     5715.70     5831.61    242.19 o 
 -11   4  12     5909.51     6763.53    434.89 o 
 -10   4  12      509.82      592.53     81.20 o 
  -9   4  12     9734.53    10032.83    247.35 o 
  -8   4  12      491.65      367.74    122.58 o 
  -7   4  12     7806.39     7871.00    166.92 o 
  -6   4  12      507.08      435.15     73.99 o 
  -6   4  12     2500.53     1850.81    433.35 o 
  -5   4  12    15351.81    15789.56    401.90 o 
  -5   4  12    18936.57    19691.87    550.51 o 
  -4   4  12     1417.66     1682.86    227.37 o 
  -4   4  12     3739.88     3219.29    178.26 o 
  -3   4  12    11035.46    10852.61    379.21 o 
  -3   4  12    11145.01    12204.20    409.63 o 
  -2   4  12     5681.52     5741.00    283.44 o 
  -2   4  12     4129.07     4611.62    202.88 o 
  -2   4  12     5943.02     6715.45    461.45 o 
  -1   4  12    13128.89    13644.48    503.72 o 
   0   4  12    10263.01     9530.78    209.71 o 
   1   4  12     9936.58    10215.09    550.90 o 
   2   4  12    10586.20     9481.93    329.20 o 
   2   4  12    10664.34     9439.78    538.01 o 
   3   4  12     9647.92     9432.69    276.74 o 
   4   4  12    11610.40    11301.94    265.52 o 
   5   4  12     6736.50     6576.63    187.54 o 
   6   4  12    11152.57    10169.33    333.45 o 
   7   4  12     2046.35     2030.49    133.92 o 
   8   4  12     8219.73     8692.19    482.46 o 
   9   4  12     5672.59     6671.11    484.39 o 
   9   4  12     5105.15     5308.30    257.53 o 
  10   4  12     4321.89     4604.27    572.94 o 
  10   4  12     3706.78     3540.76    533.76 o 
  11   4  12      101.46      141.40    161.76 o 
  11   4  12      168.20      475.24    290.66 o 
  12   4  12     3447.39     4064.59    631.59 o 
  12   4  12     3316.33     3395.10    374.31 o 
  13   4  12     1534.41     1984.86    197.47 o 
  14   4  12     2420.77     2246.90    275.97 o 
 -16   5  12      696.34      772.86    220.54 o 
 -16   5  12     1371.05     1682.86    339.38 o 
 -15   5  12      988.30      815.91    210.74 o 
 -14   5  12     1453.97     1264.59    179.68 o 
 -13   5  12      923.64     1063.00    157.64 o 
 -13   5  12      959.88       97.57    432.06 o 
 -12   5  12     3301.27     3484.17    283.05 o 
 -11   5  12     2401.02     2343.71    143.33 o 
 -10   5  12     7035.77     6044.03    601.81 o 
 -10   5  12     6704.80     5659.80    414.66 o 
  -9   5  12      249.72      250.31    268.23 o 
  -9   5  12      242.35      227.24    156.35 o 
  -9   5  12      325.23      894.92    277.77 o 
  -8   5  12     9258.62     8671.83    387.85 o 
  -7   5  12     4542.86     4799.29    158.80 o 
  -6   5  12     7625.35     7221.75    284.60 o 
  -6   5  12     9118.50     3985.45    556.96 o 
  -5   5  12     1720.79     1681.96    231.24 o 
  -5   5  12     1712.90     1285.22    336.29 o 
  -5   5  12     1835.44     1352.11    271.07 o 
  -4   5  12     9854.01     9869.39    274.29 o 
  -3   5  12     3910.54     4096.30    146.68 o 
  -2   5  12     5300.73     5125.65    149.26 o 
  -1   5  12     5039.05     5195.90    300.84 o 
   0   5  12     7667.39     7289.04    174.27 o 
   1   5  12     4467.98     4505.54    376.37 o 
   2   5  12     4566.00     4530.16    136.76 o 
   3   5  12     5787.56     6261.74    217.32 o 
   4   5  12     5245.13     4664.85    283.70 o 
   5   5  12     1058.84      830.60    111.62 o 
   6   5  12     5275.69     5073.97    233.17 o 
   6   5  12     4513.59     3995.76    425.23 o 
   7   5  12     6052.89     6122.53    605.04 o 
   7   5  12     5801.94     6597.77    278.80 o 
   8   5  12     3904.27     4183.82    484.00 o 
   8   5  12     4098.56     4022.70    356.65 o 
   9   5  12     2442.58     2267.27    254.70 o 
   9   5  12     2273.76     2411.63    189.86 o 
  10   5  12     1152.20      909.36    431.03 o 
  11   5  12     2038.42     2023.01    174.78 o 
  12   5  12      582.43      919.15    270.42 o 
  13   5  12     1103.15      894.92    223.38 o 
  13   5  12     1106.85     1476.88    461.70 o 
  13   5  12     1167.34     1266.27    537.11 o 
 -15   6  12      365.30     1185.19    477.30 o 
 -15   6  12      162.16      -16.63    286.15 o 
 -14   6  12      248.56     -159.83    211.90 o 
 -13   6  12      123.86       77.34    252.51 o 
 -13   6  12      122.54      185.87    168.85 o 
 -12   6  12     1486.71     1575.49    325.33 o 
 -11   6  12      637.13      573.20    156.99 o 
 -11   6  12      330.99      473.95    293.75 o 
 -11   6  12      511.70      999.71    437.08 o 
 -10   6  12      207.19      670.13    254.18 o 
 -10   6  12     3188.35     2889.71    363.74 o 
  -9   6  12     1143.21     1005.26    185.48 o 
  -9   6  12      456.15      632.49    175.56 o 
  -8   6  12      652.70      825.19    148.10 o 
  -7   6  12     2965.86     3104.83    139.59 o 
  -6   6  12     2962.84     3320.86    191.67 o 
  -5   6  12     1099.75     1049.21    349.44 o 
  -5   6  12     1072.96     1136.73    118.45 o 
  -4   6  12       37.68      110.98     93.06 o 
  -3   6  12      830.08     1029.87    141.40 o 
  -2   6  12     3032.17     3204.60    128.64 o 
  -1   6  12      131.57      160.09     85.46 o 
   0   6  12      125.86     -255.21    255.21 o 
   0   6  12       68.77      136.89     88.42 o 
   1   6  12      332.56      295.43     80.17 o 
   2   6  12     3811.55     3364.30    191.93 o 
   2   6  12    10705.54    10211.09    725.55 o 
   3   6  12      618.51      387.85    246.06 o 
   4   6  12       88.60      124.26    111.75 o 
   5   6  12      823.14      997.39    395.45 o 
   5   6  12       71.91      127.99    174.14 o 
   5   6  12      341.43      270.29    298.78 o 
   6   6  12     4805.26     5230.70    536.85 o 
   6   6  12     4540.56     5138.29    275.58 o 
   7   6  12      896.12      936.30    139.98 o 
   8   6  12      357.55      287.95    181.61 o 
   9   6  12      124.91      113.94    128.90 o 
  10   6  12     1300.12     1744.99    390.55 o 
  11   6  12      762.16      952.15    135.34 o 
  12   6  12     1045.36     1324.40    258.05 o 
  13   6  12        5.54      385.40    188.19 o 
 -15   7  12     1335.85     1105.02    326.49 o 
 -14   7  12     1231.10     1395.55    314.89 o 
 -14   7  12     1174.90      951.89    306.13 o 
 -13   7  12     1433.23      610.32    251.60 o 
 -12   7  12     2494.92     2517.46    330.10 o 
 -12   7  12     2770.73     2525.83    552.45 o 
 -11   7  12     1616.35     1683.50    304.32 o 
 -11   7  12     1464.71     1473.02    144.23 o 
 -10   7  12     5307.72     5334.72    628.24 o 
  -9   7  12     1021.54      871.33    116.13 o 
  -8   7  12     8684.01     9136.88    346.99 o 
  -7   7  12     1281.69     1209.94    115.36 o 
  -6   7  12     8100.87     7902.45    209.07 o 
  -5   7  12      681.06      677.86    109.30 o 
  -4   7  12     5714.15     5935.38    172.08 o 
  -3   7  12     4151.85     4555.42    316.95 o 
  -3   7  12     3730.74     2891.12    644.86 o 
  -2   7  12     5251.67     5572.41    329.07 o 
  -2   7  12     4840.17     4568.57    266.56 o 
  -2   7  12     4801.79     5394.40    395.06 o 
  -1   7  12     3705.86     4418.41    466.73 o 
   0   7  12     4720.93     4653.90    345.57 o 
   0   7  12     4716.39     4514.56    183.03 o 
   0   7  12     6724.98     6955.07    487.48 o 
   1   7  12     2776.34     3034.84    125.42 o 
   2   7  12     2785.63     2904.27    131.34 o 
   3   7  12     6936.27     6653.45    240.91 o 
   4   7  12     3420.00     3819.82    162.79 o 
   5   7  12     3155.39     3059.33    162.41 o 
   6   7  12     2561.98     3069.39    185.74 o 
   7   7  12     3289.79     3377.70    227.76 o 
   8   7  12     2395.58     2784.66    278.29 o 
   8   7  12     2394.28     2669.42    460.41 o 
   9   7  12     3997.22     4078.38    303.03 o 
   9   7  12     3934.69     3650.58    281.89 o 
  10   7  12      262.25       86.23    273.39 o 
  11   7  12     2333.45     1970.30    182.00 o 
  12   7  12      185.55      201.85    543.17 o 
 -14   8  12      752.56      762.03    241.55 o 
 -13   8  12     3708.96     3011.64    323.14 o 
 -13   8  12     3826.97     4570.89    491.35 o 
 -12   8  12      228.00      519.84    247.74 o 
 -11   8  12     2456.87     2445.79    154.80 o 
 -10   8  12      360.91      -34.42    462.99 o 
  -9   8  12     4369.14     4306.27    358.20 o 
  -9   8  12     4367.66     3938.14    195.92 o 
  -7   8  12     6249.27     6467.46    298.14 o 
  -7   8  12     6431.46     6474.29    312.06 o 
  -6   8  12     2784.01     3192.48    233.56 o 
  -6   8  12     1406.43     1690.21    222.86 o 
  -5   8  12     7399.48     7087.57    586.86 o 
  -5   8  12     7436.62     8414.29    353.17 o 
  -5   8  12     7498.06     8663.96    431.41 o 
  -4   8  12     1112.95     2011.16    191.80 o 
  -4   8  12     1316.86     1265.62    162.92 o 
  -3   8  12     6965.03     7415.35    332.55 o 
  -3   8  12     6994.46     7147.89    571.39 o 
  -2   8  12      632.73     1209.04    109.43 o 
  -1   8  12     8621.36    10119.96    614.83 o 
   0   8  12     4143.23     4462.75    152.61 o 
   1   8  12     8125.57     8536.23    348.53 o 
   2   8  12     4145.48     4350.74    149.26 o 
   3   8  12     4974.71     5217.30    227.89 o 
   4   8  12     6350.63     6249.11    228.53 o 
   5   8  12     4544.16     4672.97    208.81 o 
   6   8  12     5907.48     5496.87    581.32 o 
   6   8  12     5651.38     5817.18    298.78 o 
   7   8  12     1014.83      946.35    225.95 o 
   7   8  12     1137.17      940.16    237.43 o 
   8   8  12     4144.37     4831.13    542.13 o 
   9   8  12     1432.11     1535.66    157.51 o 
  10   8  12     1679.95     1664.94    314.89 o 
  11   8  12      137.01      122.45    165.63 o 
  11   8  12      193.12      283.83    401.51 o 
 -13   9  12      160.20      132.38    232.01 o 
 -12   9  12      897.92      488.26    320.43 o 
 -11   9  12      618.29      645.38    136.11 o 
 -10   9  12     1342.72     1625.89    454.74 o 
 -10   9  12     1143.09      659.94    504.88 o 
  -9   9  12      647.01      474.46    200.30 o 
  -9   9  12       81.89      309.86    254.44 o 
  -8   9  12     1479.78     1883.68    340.28 o 
  -7   9  12      469.40      647.57    171.17 o 
  -7   9  12      519.06     -292.33    390.04 o 
  -6   9  12     2494.72     2445.79    220.41 o 
  -5   9  12      278.47      440.18    147.59 o 
  -5   9  12      448.48     1566.98    252.38 o 
  -4   9  12     2017.53     1956.76    156.87 o 
  -3   9  12     3712.52     3472.96    189.61 o 
  -2   9  12     3809.35     4039.71    172.46 o 
  -2   9  12     3825.65     3930.92    412.08 o 
  -1   9  12      432.80      535.17    190.77 o 
  -1   9  12      596.60      369.41    333.58 o 
   0   9  12     2954.37     3451.43    199.01 o 
   0   9  12     2953.94     3232.18    239.23 o 
   1   9  12      673.41      985.92    361.04 o 
   2   9  12     3342.27     3582.13    178.00 o 
   3   9  12     3374.82     3450.14    221.57 o 
   4   9  12     1640.30     1436.15    161.12 o 
   5   9  12      892.97      775.31    203.91 o 
   6   9  12     1944.11     2003.16    234.72 o 
   6   9  12     1951.90     1752.72    294.53 o 
   7   9  12     1313.13     1510.27    208.68 o 
   7   9  12     1315.32      851.74    286.02 o 
   8   9  12     1114.41     1085.04    243.61 o 
   9   9  12      990.54      567.91    197.73 o 
   9   9  12     1532.19     1580.77    411.56 o 
  10   9  12      145.36      142.30    541.75 o 
  10   9  12      754.33      862.70    495.99 o 
 -11  10  12      836.20     1229.92    237.94 o 
 -11  10  12      829.08      984.50    403.18 o 
 -11  10  12     1348.72     2182.07    520.09 o 
 -10  10  12     1571.42     1244.49    486.97 o 
  -9  10  12      605.71     1066.22    304.32 o 
  -9  10  12      712.50      709.31    410.02 o 
  -8  10  12       82.46      191.15    200.69 o 
  -7  10  12      542.00      503.47    132.63 o 
  -6  10  12     2491.20     2656.28    177.62 o 
  -5  10  12      857.20      679.15    149.65 o 
  -4  10  12      799.60      742.18    139.98 o 
  -3  10  12     1704.57     1500.73    169.88 o 
  -2  10  12     2765.03     3031.49    160.35 o 
  -1  10  12     1734.92     1702.45    392.74 o 
   0  10  12      490.17      257.15    204.81 o 
   0  10  12      738.51      804.05    264.49 o 
   1  10  12     1390.39     1266.53    369.54 o 
   1  10  12      915.40     1726.43    441.34 o 
   2  10  12     2011.13     1897.98    157.12 o 
   3  10  12     1354.15     1409.99    179.94 o 
   4  10  12      211.09      440.82    150.94 o 
   5  10  12      171.18     -122.71    204.69 o 
   6  10  12     1812.47     1667.78    308.70 o 
   7  10  12      198.67      296.98    238.59 o 
   7  10  12      825.42      371.48    424.45 o 
   8  10  12      151.83     -345.44    516.23 o 
   8  10  12      125.47     -139.21    439.40 o 
   9  10  12       32.04      284.47    185.48 o 
  -9  11  12      581.38      797.99    196.05 o 
  -7  11  12      433.16      804.05    232.01 o 
  -6  11  12     3644.48     3499.90    346.34 o 
  -6  11  12     3647.87     3536.25    398.42 o 
  -5  11  12      195.56       76.05    154.67 o 
  -4  11  12     4414.12     4119.63    221.06 o 
  -3  11  12      565.83      481.68    265.14 o 
  -3  11  12      578.24     -508.36    508.36 o 
  -2  11  12     2814.55     2297.95    251.09 o 
  -1  11  12      658.92      316.05    286.28 o 
   0  11  12     3875.99     3821.23    205.46 o 
   1  11  12      830.43     1031.29    311.41 o 
   2  11  12     1652.39     1654.63    222.73 o 
   3  11  12     1080.74      767.06    286.66 o 
   3  11  12     1713.82      952.92    371.48 o 
   3  11  12     1793.66     2509.59    490.19 o 
   4  11  12     2016.62     1726.55    368.00 o 
   4  11  12     2139.04     2531.25    507.46 o 
   4  11  12     2113.79     2861.99    620.76 o 
   5  11  12     1319.49     2130.38    324.04 o 
   5  11  12     1899.00     1821.81    486.19 o 
   6  11  12      626.96      741.54    265.40 o 
   6  11  12      583.20     1028.71    433.35 o 
   7  11  12     1670.50     1539.27    257.66 o 
   7  11  12     1640.51     1881.49    424.97 o 
  -7  12  12     4326.10     4103.00    544.71 o 
  -7  12  12     4170.21     4661.89    563.14 o 
  -6  12  12      110.25     -358.97    358.97 o 
  -6  12  12       42.36      -35.06    289.63 o 
  -5  12  12     4624.26     4613.04    382.56 o 
  -4  12  12      166.38      147.84    383.33 o 
  -4  12  12      236.64     -604.00    604.00 o 
  -4  12  12      236.05     -263.85    412.08 o 
  -3  12  12     3744.33     3557.38    250.83 o 
  -2  12  12      227.31      -73.73    208.04 o 
  -1  12  12     3224.35     3064.10    375.99 o 
  -1  12  12     3185.74     3191.32    457.97 o 
   0  12  12      678.14      349.56    305.87 o 
   0  12  12      464.17      340.67    205.33 o 
   1  12  12     2423.57     1903.53    434.64 o 
   2  12  12      952.04      846.97    186.38 o 
   3  12  12     1127.65     1070.48    235.23 o 
   4  12  12     1512.74     1342.96    205.72 o 
 -17   4   9        1.89     -302.39    356.52 o 
  16   0   6      306.54     -274.29    274.29 o 
  15   0   6     2937.45     1408.44    278.80 o 
 -14   4   2     2588.94     1550.48    478.07 o 
 -13   4   1     1892.27     1209.94    477.82 o 
  12   4   0     3599.97     2438.70    513.65 o 
  11   0   8     2558.59     1718.43    150.03 o 
   7   0  10     3058.05     1662.36    152.23 o 
   6   0  10     2211.40     1478.82    156.61 o 
  -5   2  12        0.12     -124.64    124.64 o 
   3   0  12    14861.91    10053.07    579.64 o 
   2   0  12     2471.88     1332.01    120.65 o 
  -2   0  14     4765.23     2763.39    146.68 o 
   3   1  14     1823.68     1315.89    236.52 o 
  -2   5  13     1505.61     1448.01    408.21 o 
  -3   5  14     6203.13     5553.59    383.46 o 
  -7   0  16     7208.62     4171.57    227.24 o 
 -11   0  18     2030.31     1115.20    238.20 o 
 -12   0  18     1027.70      990.56    500.11 o 
 -17   1  13     1039.54      656.08    316.18 o 
 -17   1  13     1046.76      834.47    518.16 o 
 -16   1  13      919.86     1022.01    285.37 o 
 -16   1  13     1015.97     1197.05    549.09 o 
 -15   1  13     1427.37      394.16    507.72 o 
 -15   1  13     1284.76      898.40    225.05 o 
 -14   1  13     1372.17      976.90    296.59 o 
 -13   1  13     3036.97     3338.65    239.23 o 
 -12   1  13     1639.43     1839.98    434.89 o 
 -12   1  13     2031.97     2335.07    584.41 o 
 -11   1  13     5397.94     5694.08    246.45 o 
 -11   1  13     5346.93     5154.53    523.06 o 
 -11   1  13     5053.87     4239.63    400.99 o 
 -10   1  13     2354.96     2101.64    285.50 o 
 -10   1  13      980.97     1249.38    281.89 o 
  -9   1  13     5484.20     5571.38    161.38 o 
  -8   1  13      771.63      797.73    141.66 o 
  -7   1  13    10709.47    10009.24    718.21 o 
  -7   1  13     9156.73     9013.66    234.72 o 
  -6   1  13     2149.06     2462.68     99.25 o 
  -5   1  13    14671.26    14549.20    265.65 o 
  -4   1  13     4633.37     4770.16    162.28 o 
  -3   1  13    10081.67    10657.85    336.80 o 
  -2   1  13     7755.78     7150.60    205.72 o 
  -2   1  13     8332.44     8431.95    496.76 o 
  -1   1  13     9127.55     8858.47    257.66 o 
   0   1  13    10711.03    11058.19    215.51 o 
   1   1  13     8236.76     8527.59    370.70 o 
   2   1  13    10522.31    10472.88    229.95 o 
   3   1  13     5739.19     7964.19    388.36 o 
   3   1  13     2337.47     2211.72    222.22 o 
   4   1  13     9269.55    10040.31    416.98 o 
   4   1  13     6688.09     6469.65    271.58 o 
   5   1  13     3602.67     3853.59    183.93 o 
   6   1  13     8454.69     8101.46    209.58 o 
   7   1  13     2585.51     2669.17    127.35 o 
   8   1  13     5266.31     4577.85    250.83 o 
   9   1  13     2449.68     2478.40    219.90 o 
   9   1  13     6165.23     6408.42    303.55 o 
  10   1  13     4766.83     4996.63    691.14 o 
  10   1  13     4599.64     4126.97    480.65 o 
  11   1  13     1198.77     1792.94    285.25 o 
  11   1  13     2482.26     3432.87    658.66 o 
  12   1  13     2554.56     3301.14    488.00 o 
  12   1  13     2867.16     3577.11    663.68 o 
  13   1  13      484.06      741.28    245.80 o 
  13   1  13      522.18     1130.80    586.35 o 
  14   1  13     1547.55     1715.73    235.36 o 
 -17   2  13     1677.09     2749.85    618.70 o 
 -17   2  13     2077.62     1040.70    602.20 o 
 -16   2  13     3047.98     2767.00    243.10 o 
 -15   2  13     1109.52      997.65    298.26 o 
 -14   2  13     5481.68     5116.25    282.15 o 
 -13   2  13     1819.72     1669.71    155.06 o 
 -12   2  13     4396.34     4408.74    227.63 o 
 -11   2  13      249.29      482.84    265.91 o 
 -11   2  13       84.78      368.38    154.42 o 
 -11   2  13      154.67     -384.62    385.78 o 
 -10   2  13     8012.72     8020.90    476.66 o 
  -9   2  13     1385.90     1519.29    125.42 o 
  -8   2  13    16232.75    16166.06    346.99 o 
  -7   2  13       89.24       88.04     62.64 o 
  -6   2  13    13014.01    12083.82    228.66 o 
  -5   2  13     2943.34     2410.86    240.39 o 
  -5   2  13     2756.45     3605.33    127.22 o 
  -4   2  13    23760.44    24570.82    525.64 o 
  -4   2  13    23913.03    25459.04    677.86 o 
  -3   2  13     4486.47     4186.65    142.56 o 
  -2   2  13    14592.04    13712.15    269.78 o 
  -1   2  13     8580.39     9288.72    272.61 o 
   0   2  13    15834.56    15935.21    314.38 o 
   1   2  13    10498.06    10782.62    639.19 o 
   2   2  13    11093.45    10302.48    226.86 o 
   3   2  13    19581.44    15703.97    878.16 o 
   3   2  13    19579.63    19064.79    688.30 o 
   4   2  13    11220.34    10988.08    285.37 o 
   5   2  13    11874.69    11229.62    294.01 o 
   6   2  13     1909.28     2032.17    148.75 o 
   6   2  13     2363.64     2731.16    469.69 o 
   7   2  13    10020.64     9392.35    226.98 o 
   8   2  13     2018.16     1582.19    187.41 o 
   9   2  13     9279.56     9338.21    356.14 o 
   9   2  13     9330.94     9269.25    769.63 o 
  10   2  13     2294.65     2864.18    524.73 o 
  11   2  13     5020.92     6075.74    780.72 o 
  11   2  13     5012.10     4652.09    519.84 o 
  12   2  13      101.67      174.65    343.51 o 
  13   2  13     4203.29     5549.33    376.25 o 
  13   2  13     4758.49     5098.84    639.84 o 
  14   2  13     1213.90     1589.41    618.96 o 
 -17   3  13     1470.54     1034.39    350.21 o 
 -17   3  13     1463.26     1095.35    369.41 o 
 -16   3  13     1686.30     1213.94    326.36 o 
 -15   3  13     4116.02     3922.29    387.72 o 
 -15   3  13     1832.40     1197.57    311.54 o 
 -14   3  13      832.99      765.90    207.78 o 
 -14   3  13      912.32      907.04    303.16 o 
 -13   3  13     3341.42     3370.61    214.74 o 
 -13   3  13     5934.71     5662.50    394.68 o 
 -12   3  13      517.01      464.67    185.74 o 
 -11   3  13     2538.32     2452.62    141.27 o 
 -10   3  13      682.08      311.02    255.86 o 
  -9   3  13     2869.33     3234.37    127.74 o 
  -8   3  13      416.53      352.92     95.25 o 
  -7   3  13     5620.45     5714.71    155.58 o 
  -6   3  13     2684.67     2650.35    115.49 o 
  -5   3  13     8162.54     8530.04    354.20 o 
  -5   3  13     7480.43     8330.64    200.69 o 
  -4   3  13     3527.05     4011.61    210.23 o 
  -4   3  13     3649.43     4045.90    204.17 o 
  -3   3  13     6731.61     6379.16    207.13 o 
  -2   3  13     4718.12     5096.78    169.24 o 
  -1   3  13     7463.29     8389.42    366.97 o 
   0   3  13     3998.34     4115.63    140.50 o 
   1   3  13     7099.73     7428.24    345.70 o 
   2   3  13     8015.93     8848.67    324.17 o 
   2   3  13     7231.53     7686.16    292.21 o 
   3   3  13     2086.29     1844.75    309.09 o 
   3   3  13     2688.48     2952.74    363.10 o 
   4   3  13     3573.98     3322.41    164.60 o 
   4   3  13     3716.60     2711.70    407.57 o 
   4   3  13     3983.50     4933.99    507.20 o 
   5   3  13     3394.97     3511.76    235.88 o 
   5   3  13     2174.29     2250.00    153.51 o 
   6   3  13     9192.08     8965.45    350.85 o 
   7   3  13     2764.01     2753.59    201.59 o 
   8   3  13     3535.99     3491.26    335.39 o 
   8   3  13     4426.66     5401.10    325.46 o 
   9   3  13     2057.98     2019.53    179.94 o 
   9   3  13     2150.93     2862.90    336.67 o 
  10   3  13     2398.13     1867.05    494.06 o 
  10   3  13     2426.91     2802.96    630.04 o 
  11   3  13      621.41      933.59    142.69 o 
  11   3  13      678.80     1492.61    474.21 o 
  12   3  13     2929.06     3419.08    276.61 o 
  13   3  13      702.60      845.30    184.45 o 
  14   3  13      931.95      648.47    251.86 o 
 -16   4  13      585.41      404.34    210.49 o 
 -15   4  13      595.45      506.95    160.47 o 
 -14   4  13      217.83      275.45    179.81 o 
 -13   4  13     1191.97     1120.10    328.81 o 
 -12   4  13     2234.87     1992.08    326.62 o 
 -11   4  13     2183.86     2143.66    193.60 o 
 -11   4  13     4388.98     3728.69    551.93 o 
 -11   4  13     2328.70     2426.20    304.58 o 
 -10   4  13      157.76      121.42     97.96 o 
  -9   4  13       92.43       -7.48     96.93 o 
  -8   4  13     1522.63     1551.51    149.26 o 
  -7   4  13     5079.12     5712.77    175.81 o 
  -6   4  13     3014.05     2928.76    128.64 o 
  -6   4  13     3854.76     3927.96    344.67 o 
  -5   4  13     3812.15     3695.95    121.03 o 
  -4   4  13      320.51      161.63     87.13 o 
  -3   4  13     8559.66     8448.19    251.09 o 
  -3   4  13     8563.25     5160.20    593.18 o 
  -2   4  13     6459.71     6619.29    220.15 o 
  -2   4  13     6547.96     6688.00    314.12 o 
  -1   4  13     3180.82     3580.84    258.05 o 
  -1   4  13     2692.05     2280.16    355.62 o 
   0   4  13     2783.15     2365.36    101.57 o 
   1   4  13     2295.27     2298.59    305.35 o 
   2   4  13     3818.47     3824.58    194.63 o 
   2   4  13     4121.02     4638.30    256.37 o 
   3   4  13     4715.90     5602.18    247.22 o 
   3   4  13      853.38     1491.58    337.83 o 
   4   4  13      743.73      627.08    133.41 o 
   4   4  13      772.14      620.12    204.94 o 
   5   4  13     2810.01     2951.83    167.82 o 
   5   4  13      574.93      229.56    198.76 o 
   6   4  13     1467.95     1388.46    223.25 o 
   6   4  13     1269.28     1669.32    349.05 o 
   7   4  13     5879.94     6676.65    335.77 o 
   7   4  13     2869.67     2777.95    202.24 o 
   8   4  13       58.55       73.34    186.38 o 
   9   4  13      459.55      637.00    283.05 o 
   9   4  13      440.77      478.85    141.27 o 
  10   4  13     1196.20     1317.96    409.11 o 
  10   4  13      156.42      -60.32    525.51 o 
  11   4  13     1440.06     1461.42    163.44 o 
  11   4  13     1442.86     1772.05    333.32 o 
  12   4  13     1336.03     1458.84    364.65 o 
  12   4  13     1310.52     1710.70    357.94 o 
  13   4  13        7.24        8.12    217.58 o 
  13   4  13       12.72      145.65    499.34 o 
 -16   5  13      377.19       51.69    237.04 o 
 -15   5  13     2308.43     1745.89    184.45 o 
 -14   5  13      458.87      247.87    170.79 o 
 -13   5  13     4223.85     4420.34    335.51 o 
 -13   5  13     4089.33     3835.15    268.10 o 
 -12   5  13      418.94      422.52    296.85 o 
 -11   5  13     8507.45     8290.42    305.22 o 
 -10   5  13      750.32     1131.70    303.68 o 
  -9   5  13    10823.70    10817.93    316.18 o 
  -9   5  13    10857.79    11478.14    856.90 o 
  -8   5  13     2529.65     2794.84    531.44 o 
  -8   5  13     1895.13     1831.73    288.60 o 
  -8   5  13     1914.74     2188.26    456.93 o 
  -7   5  13     8221.72     7811.19    262.69 o 
  -7   5  13     8227.17     8668.34    256.76 o 
  -6   5  13     7141.78     6763.92    572.30 o 
  -5   5  13     7257.06     7533.29    298.65 o 
  -5   5  13     6409.05     6565.55    276.09 o 
  -4   5  13     1635.15     1661.08    143.85 o 
  -4   5  13     1635.69     1436.02    226.08 o 
  -3   5  13    10995.29    11989.08    266.17 o 
  -2   5  13     3634.58     3613.58    133.41 o 
  -1   5  13     5473.66     5961.93    325.59 o 
   0   5  13     6876.18     7433.53    296.85 o 
   0   5  13     5414.76     5572.79    210.23 o 
   1   5  13     3279.19     4331.01    502.82 o 
   2   5  13     3160.44     4156.10    197.21 o 
   2   5  13     2995.23     2868.83    181.36 o 
   3   5  13     2711.01     2658.85    355.75 o 
   4   5  13     6787.10     7036.53    222.09 o 
   5   5  13     3266.45     4106.48    291.82 o 
   5   5  13     3897.96     4339.52    464.54 o 
   6   5  13     8002.63     8047.97    341.44 o 
   6   5  13     5977.55     5472.00    452.17 o 
   7   5  13      724.86      851.10    138.30 o 
   8   5  13     7325.63     7929.39    358.07 o 
   9   5  13      772.01     1185.32    204.30 o 
   9   5  13      774.42     1054.62    231.24 o 
   9   5  13     2429.91     2481.24    454.36 o 
  10   5  13     3606.99     3484.95    332.94 o 
  10   5  13     3748.37     3902.57    342.60 o 
  10   5  13     4253.29     4255.35    494.31 o 
  11   5  13      202.58      130.70    220.67 o 
  11   5  13      204.94       44.21    310.12 o 
  11   5  13      747.72     1121.52    283.83 o 
  12   5  13     3100.70     2896.67    374.31 o 
  12   5  13     3116.46     3884.52    644.35 o 
  13   5  13     1164.95     1227.47    317.98 o 
  13   5  13      481.53      719.49    414.27 o 
  13   5  13      501.60      722.33    550.64 o 
 -15   6  13      685.18      628.49    215.77 o 
 -14   6  13     3965.80     3643.10    222.73 o 
 -13   6  13     1385.27     1542.49    363.49 o 
 -13   6  13      996.72      719.88    180.71 o 
 -12   6  13     6820.35     6167.65    256.37 o 
 -11   6  13     1207.65     1239.46    134.70 o 
 -10   6  13    10867.96     9250.82    447.52 o 
  -9   6  13     2172.91     2267.91    136.37 o 
  -8   6  13    18290.26    18326.86    448.68 o 
  -7   6  13       83.17       22.81    127.09 o 
  -6   6  13    16214.01    15807.35    599.62 o 
  -6   6  13    16214.67    14820.78    488.77 o 
  -5   6  13     2059.08     2240.33    252.38 o 
  -4   6  13    12772.50    13602.98    377.53 o 
  -4   6  13    15163.14    16835.16   1100.51 o 
  -3   6  13     1407.61     2118.52    396.35 o 
  -3   6  13     1407.61     1191.64    379.73 o 
  -2   6  13     8935.28    11402.09    342.22 o 
  -2   6  13     9021.91     7980.82    601.94 o 
  -1   6  13     1661.84     1425.97    192.44 o 
  -1   6  13     1632.44     3136.67    385.91 o 
   0   6  13     6956.17     6811.86    274.55 o 
   0   6  13     6956.17     7529.81    257.40 o 
   1   6  13     1493.40     1562.21    110.72 o 
   2   6  13     1719.02     1947.09    167.44 o 
   2   6  13     1867.01     2109.89    172.72 o 
   3   6  13     2590.14     2784.14    174.14 o 
   4   6  13     2480.75     2703.19    125.67 o 
   5   6  13     5348.66     5737.78    287.18 o 
   5   6  13     5348.91     5925.06    377.28 o 
   6   6  13      923.11      803.92    200.17 o 
   7   6  13     3131.39     3300.11    180.07 o 
   8   6  13     1733.09     1615.70    409.63 o 
   9   6  13     4830.66     5104.13    193.47 o 
  10   6  13     1370.98     1094.97    421.49 o 
  11   6  13     3236.16     2900.28    209.84 o 
  11   6  13     3662.46     4316.45    399.06 o 
  12   6  13      104.52       -7.86    283.05 o 
  12   6  13      502.75      534.01    493.41 o 
 -14   7  13      342.04      366.84    370.96 o 
 -14   7  13      318.28      295.81    350.85 o 
 -13   7  13     1965.98     1993.11    229.69 o 
 -13   7  13     2080.38     2404.16    506.56 o 
 -13   7  13     1772.77     2031.39    431.41 o 
 -12   7  13      525.20      726.33    269.00 o 
 -11   7  13     3322.71     3013.32    170.14 o 
 -10   7  13      830.11      698.10    131.34 o 
  -9   7  13     3792.50     3596.57    174.65 o 
  -8   7  13      549.17      583.77    165.76 o 
  -7   7  13     4373.73     4300.34    192.57 o 
  -7   7  13     4394.07     4040.23    342.73 o 
  -6   7  13     2546.72     2723.95    215.77 o 
  -6   7  13     3208.70     3429.65    305.22 o 
  -5   7  13     3568.60     3124.30    246.19 o 
  -5   7  13     4581.18     4573.72    220.67 o 
  -4   7  13     2011.09     2222.16    192.96 o 
  -4   7  13      446.84      845.94    168.72 o 
  -3   7  13     7993.66     8114.09    257.15 o 
  -3   7  13    10638.77    11819.45   1120.36 o 
  -2   7  13     1436.45     1563.37    357.04 o 
  -2   7  13     2061.93      919.02    565.08 o 
  -2   7  13     1238.12     1338.71    134.18 o 
  -1   7  13     4975.79     4874.18    442.11 o 
  -1   7  13     3968.38     4462.36    332.42 o 
   0   7  13     1875.22     2025.33    274.16 o 
   0   7  13      707.12      942.74    144.62 o 
   0   7  13      851.46     -323.14    388.75 o 
   1   7  13     3311.10     3573.50    315.66 o 
   2   7  13     2868.48     2925.80    162.41 o 
   2   7  13     2903.62     3740.16    414.66 o 
   3   7  13     2453.61     2297.30    372.89 o 
   3   7  13     2477.83     2994.37    284.47 o 
   4   7  13     2428.45     2273.71    145.78 o 
   5   7  13     1100.98     1271.30    142.82 o 
   6   7  13     3399.49     3701.23    342.35 o 
   6   7  13     3399.49     3434.16    252.38 o 
   7   7  13      525.80      458.61    180.45 o 
   8   7  13     3081.74     3592.44    440.05 o 
   9   7  13       83.51      157.90    194.89 o 
  10   7  13     1748.75     1691.62    397.00 o 
  11   7  13      199.71      304.45    141.27 o 
 -13   8  13      368.95      462.09    270.94 o 
 -13   8  13      397.68      659.94    288.60 o 
 -12   8  13      493.04      809.21    323.66 o 
 -11   8  13      692.65      654.66    135.98 o 
 -10   8  13      615.33      147.97    551.03 o 
  -9   8  13     1100.16     2048.02    379.73 o 
  -9   8  13      187.37      121.81    163.57 o 
  -8   8  13      611.56      970.58    360.13 o 
  -8   8  13      596.46      731.35    238.97 o 
  -7   8  13     2204.34     1869.11    358.84 o 
  -7   8  13      852.23      754.04    249.54 o 
  -6   8  13      706.37      976.00    190.25 o 
  -6   8  13      785.54     1088.14    261.92 o 
  -5   8  13      521.17      897.89    140.88 o 
  -5   8  13      567.45     1203.24    430.38 o 
  -4   8  13      430.13      947.77    116.39 o 
  -3   8  13     3214.24     3791.72    161.76 o 
  -2   8  13     1771.96     2036.03    119.23 o 
  -1   8  13     1265.19      970.45    433.86 o 
   0   8  13       41.95      100.02     86.49 o 
   1   8  13     1463.76     1328.52    223.50 o 
   2   8  13     1538.52     1330.07    145.65 o 
   2   8  13     1835.15     1639.03    374.57 o 
   3   8  13     3175.82     3807.05    338.61 o 
   3   8  13     3157.65     3730.75    316.05 o 
   4   8  13      632.26      594.34    315.41 o 
   5   8  13      555.01      290.27    335.51 o 
   5   8  13     2359.51     2375.80    268.49 o 
   6   8  13      863.98      834.21    364.26 o 
   7   8  13     1337.18     1227.08    347.12 o 
   7   8  13     1339.52     1857.38    308.83 o 
   8   8  13      106.83      110.21    467.25 o 
   9   8  13      469.36      200.17    315.92 o 
   9   8  13      597.81      475.62    509.52 o 
  10   8  13      986.88     1399.80    521.51 o 
  11   8  13      115.57     1610.93    406.66 o 
 -12   9  13      271.45      286.15    444.04 o 
 -11   9  13     1668.60     1188.67    280.73 o 
 -11   9  13     1795.66     1788.42    275.97 o 
 -10   9  13      684.95     1044.05    293.24 o 
  -9   9  13     1783.38     2007.29    163.05 o 
  -8   9  13      456.40      144.62    426.77 o 
  -7   9  13     2830.05     2458.68    525.76 o 
  -7   9  13     2835.46     3439.44    372.64 o 
  -6   9  13      585.73     1091.10    381.01 o 
  -6   9  13      788.58      677.22    225.70 o 
  -5   9  13     7277.56     7277.69    276.48 o 
  -5   9  13     7309.38     7947.17    453.97 o 
  -4   9  13     2158.17     2474.79    159.06 o 
  -3   9  13     5475.10     5425.59    194.50 o 
  -2   9  13     1596.14     1576.65    122.19 o 
  -1   9  13     6361.17     5982.81    260.50 o 
   0   9  13     1750.73     1409.60    155.71 o 
   1   9  13     7638.85     7405.81    564.56 o 
   1   9  13     5694.88     6100.88    448.04 o 
   2   9  13     1708.18     1601.91    233.30 o 
   2   9  13     1767.20     2284.67    362.58 o 
   3   9  13     3304.71     3277.29    229.95 o 
   3   9  13     3903.90     4061.37    568.82 o 
   4   9  13     2850.72     2910.84    237.55 o 
   4   9  13     2876.69     3084.98    330.23 o 
   5   9  13     1474.99     1621.12    224.41 o 
   6   9  13     2867.02     2564.89    254.05 o 
   6   9  13     3151.97     4257.67    581.83 o 
   7   9  13      776.10      407.18    200.05 o 
   7   9  13      781.92      280.22    390.30 o 
   8   9  13     2012.50     1857.51    231.88 o 
   9   9  13      967.17      909.10    159.19 o 
 -11  10  13       10.31       84.17    162.54 o 
 -10  10  13     2282.94     2247.55    219.38 o 
  -9  10  13      407.90      941.58    155.32 o 
  -8  10  13     5073.49     4709.19    264.75 o 
  -7  10  13      475.52      617.92    160.47 o 
  -6  10  13     4087.02     4223.26    241.03 o 
  -5  10  13     1610.08     1750.66    286.41 o 
  -4  10  13     5673.80     5051.41    348.79 o 
  -4  10  13     5581.21     6076.26    363.74 o 
  -3  10  13     3897.07     3759.88    359.23 o 
  -2  10  13     4585.40     4904.21    422.13 o 
  -2  10  13     4669.16     3947.29    320.18 o 
  -2  10  13     4809.94     5927.38    606.71 o 
  -1  10  13     5101.32     5209.05    533.11 o 
   0  10  13     4733.79     5519.04    576.68 o 
   0  10  13     4419.29     4925.87    395.58 o 
   0  10  13     4424.69     3715.93    319.02 o 
   0  10  13     4460.34     5116.37    564.82 o 
   1  10  13     3397.75     4008.90    324.95 o 
   1  10  13     4947.67     5078.99    511.07 o 
   1  10  13     3368.12     3290.44    480.39 o 
   2  10  13     2986.91     2986.25    194.12 o 
   2  10  13     2989.30     3309.78    592.66 o 
   3  10  13     4186.20     3951.55    222.09 o 
   4  10  13     3175.96     2831.32    190.64 o 
   5  10  13     5217.42     5005.40    234.46 o 
   6  10  13      634.66      518.80    251.22 o 
   7  10  13     3214.03     3220.97    330.49 o 
   7  10  13     3214.29     3186.17    362.97 o 
   8  10  13      593.32      940.68    476.27 o 
  -9  11  13     1186.21     1240.36    184.45 o 
  -7  11  13     2307.05     2765.84    502.69 o 
  -7  11  13     2557.61     2789.81    525.25 o 
  -6  11  13      489.86        4.51    449.84 o 
  -5  11  13     1604.27     1439.12    267.84 o 
  -5  11  13     2572.18     2676.38    259.34 o 
  -4  11  13      511.54      707.38    227.50 o 
  -4  11  13      624.32      732.64    252.25 o 
  -3  11  13     1088.15     1019.95    179.04 o 
  -2  11  13     1086.21     1038.90    192.05 o 
  -2  11  13     1193.40     1393.87    387.98 o 
  -1  11  13      663.28       29.13    490.32 o 
  -1  11  13     1836.09     2170.99    442.63 o 
   0  11  13      489.05      258.82    136.76 o 
   0  11  13      847.31      966.46    391.07 o 
   1  11  13      404.83      411.95    397.51 o 
   1  11  13      470.90     1006.93    414.40 o 
   2  11  13     1252.56     1662.49    222.99 o 
   3  11  13     1041.92      761.77    186.64 o 
   4  11  13      576.56      488.77    166.92 o 
   5  11  13      804.13      674.12    177.49 o 
   6  11  13     1271.35     1691.11    447.27 o 
  -6  12  13      579.43      332.03    435.80 o 
  -5  12  13       15.42      128.25    189.09 o 
  -4  12  13      263.73      234.07    171.04 o 
  -3  12  13      632.33      628.62    214.22 o 
  -2  12  13      582.89      376.50    165.24 o 
  -1  12  13      167.65      267.46    290.14 o 
   0  12  13      252.46     -104.92    248.51 o 
   0  12  13      229.33      287.82    324.82 o 
   1  12  13      116.89     -138.30    395.06 o 
   1  12  13      180.57     -359.62    389.52 o 
   2  12  13      497.82      225.82    261.40 o 
   2  12  13      609.34      414.91    356.40 o 
   3  12  13      989.85     1239.33    321.34 o 
   3  12  13     1009.21      268.75    304.06 o 
 -17   0  14     1390.92      658.53    383.59 o 
 -16   0  14     1333.97     1490.55    356.65 o 
 -15   0  14     1638.57     1949.29    316.70 o 
 -14   0  14     1903.52     1256.21    364.90 o 
 -13   0  14     4517.19     4618.19    356.52 o 
 -12   0  14      137.87      171.56    287.95 o 
 -11   0  14     9340.15     9015.20    316.31 o 
 -10   0  14      913.84      971.48    226.60 o 
  -9   0  14    12606.67    12692.33    403.57 o 
  -8   0  14     6514.50     7336.08    290.79 o 
  -7   0  14    14839.49    14376.86    445.20 o 
  -6   0  14      347.08      138.05    145.65 o 
  -5   0  14    18140.96    18482.83    407.83 o 
  -4   0  14     6263.56     7297.67    316.70 o 
  -2   0  14     5640.54     4481.56    470.08 o 
  -2   0  14     6007.63     5786.89    255.86 o 
  -1   0  14     5570.49     5864.48    315.54 o 
   0   0  14     9837.93     9259.07    272.10 o 
   1   0  14     7601.11     7524.91    346.86 o 
   2   0  14     4269.08     3961.86    172.33 o 
   3   0  14     1822.11     1818.07    184.45 o 
   4   0  14    10852.98    10713.27    321.21 o 
   5   0  14     4573.93     4635.59    207.26 o 
   6   0  14     6776.13     6394.63    293.62 o 
   7   0  14       21.68      -36.86    146.04 o 
   8   0  14     6639.42     6807.74    322.24 o 
   9   0  14     1082.86     1075.25    236.39 o 
  10   0  14     6285.41     6257.36    658.40 o 
  11   0  14      145.42      136.11    217.45 o 
  12   0  14     2549.04     2475.95    411.82 o 
  14   0  14     2480.81     3167.60    368.25 o 
 -17   1  14      191.74     -320.56    320.56 o 
 -16   1  14     1997.08     1440.02    278.67 o 
 -16   1  14     2006.32     2410.09    485.03 o 
 -15   1  14      355.95      352.92    211.00 o 
 -14   1  14     5587.19     5549.59    433.35 o 
 -14   1  14     6062.67     5771.03    444.43 o 
 -13   1  14      785.70      711.24    309.99 o 
 -13   1  14      345.05      147.20    241.16 o 
 -12   1  14     5401.02     5328.92    606.20 o 
 -12   1  14     4827.18     5037.36    267.46 o 
 -11   1  14      690.42      623.47    201.59 o 
 -11   1  14      643.39      666.65    273.26 o 
 -11   1  14     1514.37     1516.97    552.83 o 
 -11   1  14     1514.31     2048.28    400.22 o 
 -10   1  14     6656.08     6029.73    520.87 o 
 -10   1  14     7952.84     7641.18    455.52 o 
  -9   1  14     2093.75     2321.79    430.25 o 
  -9   1  14     2092.58     2235.05    162.54 o 
  -8   1  14    12345.00    12173.91    301.49 o 
  -7   1  14     2457.29     2311.22    149.52 o 
  -6   1  14    12841.25    12187.83    252.63 o 
  -5   1  14     5542.98     6410.35    143.46 o 
  -4   1  14    12245.92    11969.87    226.86 o 
  -3   1  14     3631.94     3175.34    129.41 o 
  -2   1  14    14195.51    13287.70    267.20 o 
  -1   1  14     5609.72     6195.49    312.31 o 
   0   1  14    15736.17    14796.55    275.71 o 
   1   1  14     5011.54     5460.01    303.42 o 
   2   1  14     8753.72     8809.61    208.04 o 
   3   1  14    12823.52    11818.29    343.51 o 
   3   1  14    12924.21    14055.14    923.02 o 
   4   1  14     6789.73     6115.70    272.87 o 
   4   1  14     6814.16     5971.85    549.22 o 
   5   1  14     6660.13     7039.24    397.77 o 
   5   1  14     6609.50     6351.19    254.96 o 
   6   1  14     3246.53     3396.78    191.41 o 
   7   1  14     9664.79     9190.76    246.32 o 
   7   1  14     9693.14     9735.21    711.37 o 
   8   1  14      174.55      395.32    176.46 o 
   9   1  14     4455.87     4335.65    178.00 o 
  10   1  14     2744.30     2142.50    356.91 o 
  10   1  14      274.44     1159.54    378.44 o 
  11   1  14     3513.62     3236.31    427.55 o 
  11   1  14     4096.86     4393.92    329.07 o 
  11   1  14     3564.72     3922.29    612.12 o 
  12   1  14      182.32      327.91    365.29 o 
  12   1  14      405.87      745.14    577.45 o 
  13   1  14     2380.46     2028.04    435.67 o 
  13   1  14     2417.05     2408.67    399.45 o 
  14   1  14      479.99      524.09    490.70 o 
  14   1  14      592.04      544.33    643.19 o 
 -17   2  14       26.47     -155.45    237.94 o 
 -16   2  14      852.10      786.26    365.93 o 
 -16   2  14      648.96      604.78    328.94 o 
 -15   2  14     1219.04     1127.58    216.29 o 
 -14   2  14      239.12      174.27    206.23 o 
 -13   2  14       34.05     -128.25    128.25 o 
 -12   2  14     1433.72     2206.82    443.53 o 
 -11   2  14     1017.49     1169.85    125.93 o 
 -11   2  14     1359.01     1070.09    431.54 o 
 -10   2  14     1490.42     1303.65    253.92 o 
  -9   2  14      227.47      367.61    118.97 o 
  -9   2  14      236.13      264.36    378.44 o 
  -9   2  14      218.22     -234.72    245.80 o 
  -8   2  14      683.14      874.04    341.70 o 
  -7   2  14     2940.97     3148.53    134.70 o 
  -7   2  14     2991.15     3719.92    338.74 o 
  -6   2  14     3118.65     3447.82    141.01 o 
  -5   2  14      315.14      195.79     76.69 o 
  -4   2  14     1346.70     1216.39     89.84 o 
  -3   2  14     8275.84     9604.38    228.40 o 
  -2   2  14     7628.52     7969.99    186.51 o 
  -1   2  14        9.24      366.06    134.44 o 
   0   2  14     1825.89     2042.09     97.83 o 
   1   2  14       17.94      328.94    159.96 o 
   2   2  14     4100.73     4236.02    138.43 o 
   3   2  14     3015.47     3641.17    186.12 o 
   4   2  14      625.29      436.96    111.75 o 
   5   2  14      303.44      192.44    142.04 o 
   5   2  14      630.84      830.22    268.88 o 
   6   2  14     1296.29     1258.28    204.69 o 
   6   2  14     1277.00     1566.34    167.82 o 
   7   2  14     1562.33     1404.70    160.47 o 
   7   2  14     1938.15     3353.47    507.98 o 
   8   2  14     4541.10     6149.34    534.53 o 
   8   2  14      866.21      460.54    280.35 o 
   9   2  14      301.14      272.48    297.88 o 
   9   2  14      343.69      463.89    214.35 o 
   9   2  14     1072.31     1138.53    271.20 o 
  10   2  14      395.80      619.60    162.79 o 
  11   2  14     2348.36     1840.11    459.13 o 
  11   2  14     2339.54     2564.63    214.10 o 
  12   2  14      325.08      338.22    206.49 o 
  13   2  14       59.24     -379.21    632.23 o 
  13   2  14       59.16      -56.97    227.37 o 
  14   2  14      201.11      540.07    526.15 o 
 -16   3  14     2470.35     2356.21    250.96 o 
 -15   3  14     1025.54     1024.98    290.27 o 
 -14   3  14     2530.70     2149.59    327.01 o 
 -14   3  14     4292.91     3534.83    274.68 o 
 -13   3  14      838.59      889.12    213.06 o 
 -13   3  14      815.04      822.22    250.57 o 
 -12   3  14     6389.55     5108.25    649.89 o 
 -12   3  14     3998.71     3837.99    378.05 o 
 -11   3  14      454.54      653.76    116.39 o 
 -10   3  14     2461.67     2722.92    179.16 o 
  -9   3  14     1789.59     1831.22    133.15 o 
  -8   3  14     3673.72     3724.05    139.08 o 
  -7   3  14     2923.83     2535.50    146.43 o 
  -6   3  14     4438.01     4139.73    150.16 o 
  -6   3  14     4555.20     6109.38    606.32 o 
  -5   3  14     3177.08     3062.30    170.92 o 
  -4   3  14     9164.00     4309.23    529.63 o 
  -4   3  14     9875.65     9721.29    333.97 o 
  -3   3  14     2377.29     2177.17    209.46 o 
  -3   3  14     2596.41     2630.88    177.10 o 
  -2   3  14     8598.49     9112.26    279.45 o 
  -1   3  14     7150.37     7834.13    364.00 o 
  -1   3  14     7481.53     7853.73    493.93 o 
   0   3  14     6510.59     6986.90    192.70 o 
   0   3  14     7341.48     7245.60    479.88 o 
   1   3  14     9574.01     9131.47    325.98 o 
   2   3  14     4639.40     4383.86    142.56 o 
   3   3  14     6125.38     5223.87    302.90 o 
   4   3  14     2239.78     1897.86    183.68 o 
   4   3  14     2160.99     1889.09    186.90 o 
   5   3  14    10578.25    10219.34    283.18 o 
   5   3  14    10604.62     8870.84    641.64 o 
   5   3  14    10872.23    11650.60    793.22 o 
   6   3  14     1233.91     1252.99    142.30 o 
   7   3  14     3588.20     3353.86    196.31 o 
   8   3  14     2432.91     2774.22    207.01 o 
   9   3  14     3938.31     3852.43    170.92 o 
  10   3  14     2463.07     2721.37    394.42 o 
  10   3  14      264.32      305.10    456.03 o 
  10   3  14     1518.11     2675.22    466.34 o 
  11   3  14     2530.05     2296.01    206.88 o 
  11   3  14     2672.17     2962.66    304.06 o 
  12   3  14     2072.71     2610.39    624.88 o 
  12   3  14     1044.16     1185.19    439.53 o 
  13   3  14     1356.01     1361.52    520.35 o 
  13   3  14     1294.53     1210.97    249.80 o 
 -16   4  14      239.97     -248.77    281.38 o 
 -15   4  14     5009.22     4830.10    588.15 o 
 -15   4  14     4958.00     4051.83    556.96 o 
 -15   4  14     5363.72     4897.12    300.84 o 
 -14   4  14     1096.74      916.96    545.61 o 
 -14   4  14     1096.23     1002.68    264.36 o 
 -13   4  14     8042.95     7764.79    262.43 o 
 -12   4  14       70.77     -206.36    206.36 o 
 -11   4  14    10428.88     9756.74    389.26 o 
 -11   4  14    10690.91     9832.66    448.56 o 
 -10   4  14      267.27     -268.49    268.49 o 
  -9   4  14    10378.60    10303.90    275.97 o 
  -8   4  14     2027.11     1921.96    168.60 o 
  -7   4  14    10462.87    11018.24    293.24 o 
  -7   4  14    10553.91    10404.69    517.13 o 
  -6   4  14     3548.22     3220.97    138.05 o 
  -5   4  14    10033.72    10578.58    254.31 o 
  -4   4  14     9777.52    10319.88    262.17 o 
  -3   4  14     9751.37    11031.38    562.24 o 
  -3   4  14     9456.30     9914.51    305.22 o 
  -2   4  14     7815.89     7829.75    251.09 o 
  -2   4  14    10119.10     4838.22    712.79 o 
  -2   4  14     9298.64     9939.00    657.11 o 
  -1   4  14    13270.07    14284.19    538.91 o 
   0   4  14    13424.05    13679.28    285.37 o 
   1   4  14    12681.34    13325.59    517.00 o 
   2   4  14    10294.54    10583.73    390.68 o 
   2   4  14    10925.01    10632.84    366.97 o 
   3   4  14     1895.36     2421.30    349.95 o 
   4   4  14     7693.26     7386.87    308.58 o 
   5   4  14     4362.44     4625.80    154.93 o 
   6   4  14     6632.14     6524.43    219.38 o 
   7   4  14      292.29      290.66    134.57 o 
   7   4  14      673.68      534.14    377.15 o 
   8   4  14    10240.91     9861.66    323.79 o 
   9   4  14     1880.48     1980.99    142.95 o 
  10   4  14     5806.15     5304.82    594.21 o 
  10   4  14     4652.84     4701.98    514.55 o 
  11   4  14       47.62        5.03    123.22 o 
  12   4  14     3404.41     3839.15    415.04 o 
  12   4  14     3576.80     4029.66    659.82 o 
  13   4  14      775.28      394.94    500.89 o 
  13   4  14      675.59      534.92    265.14 o 
 -15   5  14      475.54      283.83    182.52 o 
 -14   5  14      946.71      448.30    199.27 o 
 -13   5  14      585.37      285.89    453.33 o 
 -13   5  14      585.07      685.59    162.02 o 
 -12   5  14     2719.13     2686.95    478.85 o 
 -11   5  14     1384.02     1207.11    223.25 o 
 -11   5  14     1421.30     2335.46    339.12 o 
 -11   5  14     1428.85     1337.55    318.63 o 
 -10   5  14     3299.15     2341.00    467.25 o 
  -9   5  14     1170.21     1091.23    134.44 o 
  -9   5  14     1432.99     1729.13    505.66 o 
  -9   5  14     1181.76     1112.24    439.40 o 
  -8   5  14     5532.44     5013.13    233.95 o 
  -7   5  14     1188.19     1132.73    110.98 o 
  -6   5  14     2679.73     2816.36    121.03 o 
  -5   5  14      831.65     1042.12     98.86 o 
  -4   5  14     4235.23     4095.52    144.23 o 
  -3   5  14     3336.73     3126.62    159.83 o 
  -2   5  14     1772.36     1399.55    129.67 o 
  -2   5  14     4507.01     4823.40    419.81 o 
  -1   5  14     3638.48     5212.79    433.73 o 
   0   5  14      332.69      531.05     85.59 o 
   1   5  14     3920.50     3645.81    306.51 o 
   1   5  14     5009.29     5784.83    472.40 o 
   2   5  14     1416.06     1506.01    134.95 o 
   2   5  14     1872.09     1023.43    231.75 o 
   3   5  14     2613.85     2960.21    193.73 o 
   4   5  14      692.05      169.37    197.85 o 
   5   5  14     2069.20     1893.60    415.56 o 
   5   5  14     2041.91     1895.66    213.58 o 
   6   5  14       50.05      406.28    278.93 o 
   6   5  14     2776.94     3329.24    249.54 o 
   7   5  14     1298.07     1523.41    264.11 o 
   7   5  14     1285.94     1133.64    201.33 o 
   8   5  14      879.72     1057.59    505.01 o 
   8   5  14      747.55      848.65    235.49 o 
   9   5  14     1737.61     1757.75    193.86 o 
   9   5  14     1853.97     2050.47    309.99 o 
  10   5  14     3774.82     4113.05    390.30 o 
  10   5  14      754.89      348.53    424.71 o 
  11   5  14     1625.48     1814.33    304.32 o 
  11   5  14     1510.49     1511.04    205.72 o 
  12   5  14      463.63      426.00    434.38 o 
  12   5  14     1299.14     1086.33    511.46 o 
 -15   6  14      227.18       68.19    209.46 o 
 -15   6  14      330.16      118.33    343.51 o 
 -14   6  14       80.45      -10.18    196.31 o 
 -14   6  14      321.64     1231.60    495.09 o 
 -13   6  14       63.41     -111.11    141.14 o 
 -12   6  14      284.16      322.50    258.69 o 
 -11   6  14     1869.74     1656.05    146.81 o 
 -10   6  14     1800.36     1805.95    331.65 o 
  -9   6  14      233.25      390.68    117.55 o 
  -9   6  14     1316.67     1138.28    456.68 o 
  -8   6  14      429.60      759.45    152.87 o 
  -7   6  14     1931.01     2256.83    146.94 o 
  -6   6  14     3018.44     3615.39    428.96 o 
  -6   6  14     3735.78     2778.21    329.84 o 
  -5   6  14      165.59      265.78    159.70 o 
  -4   6  14      101.66      219.25    133.02 o 
  -3   6  14     1111.33     1069.70    274.16 o 
  -3   6  14     1105.87     1022.53    171.17 o 
  -2   6  14      856.60     1065.84    127.74 o 
  -2   6  14     1304.64      546.90    264.62 o 
  -1   6  14       67.17       18.43    238.59 o 
  -1   6  14      320.25      252.89    302.78 o 
   0   6  14      261.91      222.73    114.07 o 
   0   6  14      612.30      670.77    195.92 o 
   1   6  14       57.82     -227.63    231.75 o 
   2   6  14     1422.40     1385.11    112.14 o 
   3   6  14     2503.71     2702.81    199.27 o 
   4   6  14       19.60      116.65    170.01 o 
   4   6  14      874.12      799.80    196.44 o 
   5   6  14      182.88      218.48    166.79 o 
   6   6  14     2043.46     2385.98    401.25 o 
   6   6  14     1942.34     1804.41    268.62 o 
   7   6  14     2778.61     2835.70    263.59 o 
   7   6  14     4857.58     5651.68    397.38 o 
   8   6  14       83.23     -109.30    387.85 o 
   9   6  14     1427.95     1526.12    259.72 o 
   9   6  14       97.12      145.14    159.31 o 
  10   6  14      108.66      -98.22    419.04 o 
  11   6  14      411.23      411.69    234.07 o 
  11   6  14      411.77      418.52    331.78 o 
  12   6  14      512.61      123.10    261.14 o 
 -14   7  14     2226.97     1747.44    245.42 o 
 -13   7  14      879.86      545.74    263.20 o 
 -12   7  14     2469.75     2238.66    258.95 o 
 -11   7  14      784.01      789.61    138.56 o 
 -10   7  14     3860.23     4632.63    606.71 o 
  -9   7  14      999.85      964.52    136.37 o 
  -9   7  14     1002.28     1608.74    506.82 o 
  -8   7  14     5144.62     6230.42    577.84 o 
  -8   7  14     5432.80     5230.83    370.06 o 
  -7   7  14      410.35      497.28    177.49 o 
  -7   7  14      410.52     1595.60    337.71 o 
  -6   7  14     5418.38     5158.78    235.75 o 
  -6   7  14     5476.29     4805.99    327.52 o 
  -5   7  14     2615.73     2903.37    188.96 o 
  -5   7  14     2638.14     3108.31    245.03 o 
  -4   7  14     4898.31     5573.44    282.67 o 
  -4   7  14     4892.80     5169.09    223.76 o 
  -3   7  14     3945.44     6103.58    398.54 o 
  -3   7  14     3916.83     4307.81    219.90 o 
  -2   7  14     3347.16     3217.74    143.59 o 
  -1   7  14     7517.65     7859.53    330.23 o 
   0   7  14      574.94      713.31    104.79 o 
   1   7  14     5910.48     6362.79    333.58 o 
   1   7  14     5863.56     6139.80    493.67 o 
   2   7  14     1813.04     1695.10    135.21 o 
   3   7  14     5759.47     5653.35    496.38 o 
   4   7  14     2446.45     2507.53    323.79 o 
   4   7  14     1866.65     1732.48    198.50 o 
   4   7  14     2241.91     1584.64    373.28 o 
   5   7  14     4965.84     4705.97    293.24 o 
   5   7  14     4965.84     4842.34    272.87 o 
   6   7  14     2448.00     2291.12    384.49 o 
   6   7  14      649.50      676.06    249.41 o 
   7   7  14     2288.12     2463.96    233.69 o 
   8   7  14      842.64      751.07    238.46 o 
   8   7  14      688.99      621.79    385.14 o 
   9   7  14     3169.82     3477.86    299.94 o 
   9   7  14     4018.51     3730.62    498.18 o 
  10   7  14      834.21      656.85    393.78 o 
  11   7  14     2203.94     2318.05    182.90 o 
 -13   8  14     4050.90     4292.60    546.52 o 
 -13   8  14     4301.65     4813.21    375.86 o 
 -12   8  14      100.66      254.44    437.86 o 
 -11   8  14     4654.19     3883.23    228.79 o 
 -10   8  14      468.51      569.20    533.63 o 
  -9   8  14     3234.37     3007.90    175.04 o 
  -9   8  14     3242.16     3864.54    585.70 o 
  -8   8  14     1112.37     1015.05    221.96 o 
  -8   8  14     1549.31     2433.67    536.72 o 
  -7   8  14     3350.08     3578.52    171.30 o 
  -6   8  14     1468.12     1885.10    200.95 o 
  -6   8  14     1972.61     2078.05    426.77 o 
  -5   8  14     5907.18     6352.35    196.18 o 
  -4   8  14     4979.33     5279.30    178.65 o 
  -3   8  14     5664.80     6313.94    262.82 o 
  -3   8  14     5798.75     6122.40    488.13 o 
  -2   8  14     3708.21     1018.27    694.23 o 
  -2   8  14     3632.93     3463.55    168.72 o 
  -1   8  14     8041.40     8272.12    374.18 o 
   0   8  14     8734.28    10183.25    333.19 o 
   0   8  14     9128.96    10449.94    658.53 o 
   0   8  14     7656.57     6672.01    366.97 o 
   1   8  14     9122.35     8697.22    620.50 o 
   2   8  14     7554.18     7334.66    312.44 o 
   2   8  14     8046.73     8855.63    544.07 o 
   2   8  14     8650.14     8843.26    760.10 o 
   2   8  14     8157.58     8674.27    699.64 o 
   3   8  14     2703.65     3235.92    439.66 o 
   3   8  14     2583.04     1757.88    377.02 o 
   4   8  14     9072.91     9064.83    286.02 o 
   5   8  14     1294.88     1639.68    174.27 o 
   6   8  14     6843.17     6789.82    261.27 o 
   7   8  14      296.01      473.05    167.82 o 
   8   8  14     5983.41     6585.91    663.30 o 
   9   8  14      866.55      811.78    362.45 o 
   9   8  14      903.32     1111.34    444.82 o 
  10   8  14     2587.60     2647.77    221.96 o 
 -12   9  14     1015.63     1028.46    527.31 o 
 -11   9  14      140.94       84.04    151.58 o 
 -10   9  14      766.69      550.25    221.06 o 
  -9   9  14      174.93      154.29    142.04 o 
  -8   9  14      586.63      457.19    186.12 o 
  -7   9  14      736.17     1187.00    160.47 o 
  -6   9  14     2325.34     2944.10    241.03 o 
  -6   9  14     2328.04     2460.10    213.06 o 
  -5   9  14      591.82     1544.55    205.07 o 
  -5   9  14      619.33      900.59    266.43 o 
  -5   9  14      658.32      973.42    491.74 o 
  -4   9  14     1136.45     1274.00    157.51 o 
  -3   9  14     2163.61     1388.59    245.42 o 
  -2   9  14     3348.44     3194.41    193.60 o 
  -2   9  14     1359.30     1400.96    219.51 o 
  -1   9  14     2205.17     2196.89    247.99 o 
   0   9  14      565.40      511.71    128.38 o 
   0   9  14      609.84      872.24    382.56 o 
   0   9  14     2417.25     2720.47    433.99 o 
   1   9  14     1527.60     1722.56    416.98 o 
   2   9  14     2893.82     3136.93    324.04 o 
   2   9  14     1481.99     1368.10    203.78 o 
   3   9  14     1871.91     1774.25    254.57 o 
   4   9  14      605.34      602.46    155.58 o 
   5   9  14     2235.19     2024.95    186.90 o 
   6   9  14      630.96      679.67    180.58 o 
   7   9  14     1180.35     1074.34    218.09 o 
   7   9  14     1188.32     1290.76    494.44 o 
   8   9  14      242.98      479.49    450.10 o 
   9   9  14     1381.32      982.96    379.21 o 
 -10  10  14        1.64      146.94    198.76 o 
  -9  10  14      223.11      499.47    147.46 o 
  -8  10  14      230.26       78.63    239.36 o 
  -7  10  14      589.59      495.35    387.46 o 
  -7  10  14      668.82      737.80    242.97 o 
  -6  10  14      609.30      766.15    251.22 o 
  -6  10  14     1163.66     2059.62    534.92 o 
  -5  10  14      363.88      166.53    327.01 o 
  -5  10  14      355.05      375.34    441.98 o 
  -4  10  14      177.94      252.51    215.13 o 
  -3  10  14     2061.22     2127.55    187.67 o 
  -2  10  14     1409.03     1368.10    134.18 o 
  -1  10  14      913.16      697.71    360.78 o 
   0  10  14       71.55      -79.27    221.18 o 
   0  10  14        7.72      252.12    166.92 o 
   0  10  14      297.16      538.91    370.45 o 
   1  10  14      913.64      634.55    396.10 o 
   1  10  14      641.71      581.83    292.33 o 
   1  10  14      909.72      870.30    383.59 o 
   2  10  14     1087.83      684.82    252.12 o 
   2  10  14      960.71      664.71    225.95 o 
   3  10  14     1270.16     1368.48    208.55 o 
   4  10  14      285.08     -230.72    454.61 o 
   5  10  14        4.08     -326.49    485.03 o 
   5  10  14        6.35      389.14    444.04 o 
   6  10  14     2829.28     2967.43    301.74 o 
   7  10  14      728.91      284.21    383.46 o 
   7  10  14      805.40      237.04    436.05 o 
  -8  11  14     4436.98     5099.49    397.26 o 
  -7  11  14      557.67      374.83    373.80 o 
  -6  11  14     3865.46     3375.64    652.60 o 
  -6  11  14     3643.89     3364.81    322.11 o 
  -5  11  14     1119.38     1551.77    196.05 o 
  -4  11  14     2945.25     3624.28    266.68 o 
  -4  11  14     3056.88     3568.08    466.60 o 
  -3  11  14     1663.64     1658.63    213.97 o 
  -2  11  14     2730.62     2815.72    175.56 o 
  -1  11  14     2113.23     1898.63    332.94 o 
   0  11  14     2766.01     3035.10    200.30 o 
   1  11  14     2271.94     2384.56    277.13 o 
   2  11  14     1182.62      917.09    248.12 o 
   3  11  14     2644.57     2817.52    321.59 o 
   3  11  14     2261.41     2323.47    330.87 o 
   4  11  14     1386.09     1432.03    284.21 o 
   4  11  14     1110.05      545.87    266.81 o 
   5  11  14     2723.52     2522.23    315.15 o 
   5  11  14     2093.25     1743.31    317.21 o 
  -4  12  14     1455.90     1695.10    201.85 o 
  -3  12  14     2094.65     1907.52    237.17 o 
  -2  12  14     1142.38     1301.59    176.33 o 
  -1  12  14     1899.29     1431.90    610.96 o 
   0  12  14     2587.05     2982.64    357.56 o 
  16   0   8      921.91     -274.93    295.94 o 
  15   0   8      345.40     -191.54    298.52 o 
  12   0  10     6004.23     3217.62    358.46 o 
  11   0  10      528.82      223.63    120.65 o 
  10   0  10     8744.45     4630.44    328.17 o 
   9   5   4     3913.76     4522.81    367.74 o 
   7   0  12     7305.03     4416.34    424.32 o 
   8   5   5     4811.58     4724.40    247.35 o 
   7   5   6       17.57      601.43    150.55 o 
   6   5   7     1367.24      654.79    199.01 o 
   3   0  14     1539.35     1061.58    208.94 o 
   2   0  14     3607.11     2316.77    180.07 o 
  -2   2  15     1115.66      701.19    323.66 o 
  -2   0  16    20887.09    10720.23    315.92 o 
  -3   0  16     5970.29     3656.38    221.57 o 
  -6   0  18     8499.46     4306.01    222.34 o 
  -7   0  18     1604.12      812.81    145.65 o 
 -11   0  20     1052.99      509.27    321.34 o 
  11   0  18      101.04     -139.46    447.52 o 
 -16   1  15      491.14      246.32    421.87 o 
 -16   1  15      573.32      -24.49    336.16 o 
 -16   1  15      588.46     -353.56    571.01 o 
 -15   1  15     2241.50     2248.32    294.01 o 
 -15   1  15     2320.44     2487.55    539.81 o 
 -14   1  15      798.53      989.92    235.23 o 
 -13   1  15     2406.59     2197.02    209.07 o 
 -12   1  15      339.55      160.47    163.95 o 
 -11   1  15     6467.10     5783.15    361.42 o 
 -11   1  15     8904.36     8874.96    330.87 o 
 -10   1  15      258.74      641.38    250.83 o 
  -9   1  15    10547.02    10296.17    366.84 o 
  -9   1  15     9076.51     9061.48    333.32 o 
  -8   1  15     1467.39     2202.44    290.79 o 
  -7   1  15     9684.61     9343.37    271.32 o 
  -7   1  15     9684.62     9729.93    517.26 o 
  -6   1  15     2055.69     1731.45    116.39 o 
  -5   1  15     5934.96     5466.20    209.97 o 
  -5   1  15     6056.19     6125.62    405.63 o 
  -4   1  15     8650.13     8669.25    294.53 o 
  -4   1  15     8654.40     9730.57    423.94 o 
  -3   1  15     9013.51    10237.52    353.95 o 
  -3   1  15     8734.07     9988.62    335.13 o 
  -2   1  15    12020.86    10161.99    326.75 o 
  -2   1  15    12170.21    12164.89    393.65 o 
  -1   1  15     1140.50     1514.39    180.45 o 
   0   1  15    13605.09    12910.94    251.09 o 
   1   1  15     1044.21     1144.08    231.75 o 
   2   1  15     8992.32     8515.86    201.46 o 
   3   1  15     3074.44     3703.42    174.78 o 
   4   1  15     8285.11     8229.33    225.31 o 
   4   1  15     9505.80     8847.90    702.61 o 
   5   1  15     1633.84     1809.56    300.58 o 
   5   1  15     1798.85     2760.94    282.93 o 
   6   1  15     3573.67     3236.56    341.96 o 
   7   1  15     2360.03     2634.88    154.93 o 
   8   1  15     4152.92     4683.16    323.40 o 
   8   1  15     4362.97     4030.30    510.68 o 
   9   1  15      640.83     1001.52    132.50 o 
  10   1  15     2665.84     1805.31    443.79 o 
  10   1  15     2888.50     3067.71    580.54 o 
  11   1  15     1041.81     1009.25    157.51 o 
  12   1  15     1816.15     1974.94    505.79 o 
  12   1  15     1951.10     2653.31    642.16 o 
  12   1  15     2029.52     2609.75    696.68 o 
  13   1  15      428.55      141.78    233.04 o 
 -16   2  15     4582.07     4689.34    442.76 o 
 -16   2  15     4819.67     5583.88    700.42 o 
 -15   2  15       67.19      208.17    296.20 o 
 -15   2  15       67.24       91.64    406.02 o 
 -14   2  15     7569.38     6455.60    735.35 o 
 -14   2  15     7531.53     7092.21    710.60 o 
 -13   2  15     1321.28      735.73    250.57 o 
 -13   2  15      671.37     1267.56    357.17 o 
 -12   2  15     8369.15     9326.36    771.83 o 
 -11   2  15     2053.82     1569.82    194.50 o 
 -11   2  15      530.08      714.34    323.66 o 
 -11   2  15     1183.74     1812.66    428.96 o 
 -10   2  15     7541.38     6758.37    388.49 o 
  -9   2  15     2861.00     2873.85    203.40 o 
  -9   2  15     2859.09     3083.82    175.30 o 
  -8   2  15    10828.76    10690.84    303.94 o 
  -7   2  15     4454.69     4265.28    136.37 o 
  -6   2  15     5541.06     5026.92    156.87 o 
  -5   2  15     7510.75     8723.13    204.17 o 
  -4   2  15    12958.29    12780.88    274.93 o 
  -3   2  15     6559.21     6079.74    210.62 o 
  -2   2  15     7320.12     6832.49    166.53 o 
  -1   2  15    13152.44    10860.86    802.63 o 
  -1   2  15    16857.88    18274.79    946.99 o 
   0   2  15     7589.65     7468.97    243.61 o 
   0   2  15    11214.45    10441.69    377.92 o 
   1   2  15    16200.06    15271.01    628.88 o 
   1   2  15    18923.67    18444.67    659.04 o 
   2   2  15     1745.95     1741.25    129.80 o 
   2   2  15     4120.68     2818.17    462.99 o 
   3   2  15    14950.04    13449.21    339.25 o 
   4   2  15     2446.20     2116.98    334.48 o 
   4   2  15     2417.16     1951.61    153.77 o 
   5   2  15    19507.75    19860.85   1214.97 o 
   5   2  15    19497.54    17276.37    912.71 o 
   5   2  15    20355.94    17391.86    909.74 o 
   6   2  15      670.41      579.13    186.12 o 
   6   2  15     1026.59     1075.25    217.83 o 
   7   2  15    10481.22     9740.50    389.52 o 
   7   2  15    10521.03     9477.81    393.00 o 
   8   2  15      603.77      547.93    187.54 o 
   9   2  15     8736.41     8690.13    257.28 o 
  10   2  15     1342.34     1286.89    374.05 o 
  10   2  15      111.25      189.48    417.49 o 
  11   2  15     4044.86     4232.67    221.18 o 
  12   2  15      608.95      390.81    524.73 o 
  13   2  15     3409.67     3563.57    313.34 o 
  13   2  15     3502.91     4742.71    482.84 o 
 -16   3  15       94.74      -24.23    334.61 o 
 -16   3  15       85.66     -292.46    292.46 o 
 -15   3  15     2473.44     2045.18    387.98 o 
 -15   3  15     2465.81     2304.91    338.99 o 
 -14   3  15      325.65      234.07    216.67 o 
 -13   3  15     2355.58     2294.08    169.76 o 
 -12   3  15      457.44      379.85    173.88 o 
 -11   3  15     4864.98     4737.16    192.31 o 
 -10   3  15     1435.14     1449.56    289.89 o 
  -9   3  15     2066.07     2105.51    181.87 o 
  -8   3  15     1770.66     1831.35    203.40 o 
  -7   3  15     2177.25     2639.26    141.14 o 
  -6   3  15     2581.12     3102.90    193.73 o 
  -6   3  15     1948.68     1798.61    150.68 o 
  -5   3  15     2381.04     2804.64    144.75 o 
  -5   3  15     3252.35      952.28    571.78 o 
  -4   3  15     2506.66     2640.55    135.60 o 
  -3   3  15     3756.73     4963.76    210.23 o 
  -2   3  15     4270.08     3976.94    164.21 o
[truncated: 139,552 more chars]
